# Supplementary material for: The Influence of South East Asia Forest Fires on Ambient Particulate Matter Concentrations in Singapore: An Ecological Study Using Random Forest and Vector Autoregressive Models
Source: Int J Environ Res Public Health. 2020 Dec 14;17(24):9345. doi: 10.3390/ijerph17249345 (PMC7765006; doi:10.3390/ijerph17249345)
Supplement: Supplementary file 1 [file ijerph-17-09345-s001.zip › Supplementary Table 1.xlsx]

## Sheet: Sheet1
S/n	Independent Variables
1	mean wind speed with no lag
2	mean wind speed with 1 day lag
3	mean wind speed with 2 days lag
4	mean wind speed with 3 days lag
5	mean wind speed with 4 days lag
6	mean wind speed with 5 days lag
7	mean wind speed with 6 days lag
8	mean wind speed with 7 days lag
9	mean wind speed with 8 days lag
10	mean wind speed with 9 days lag
11	mean wind speed with 10 days lag
12	mean wind speed with 11 days lag
13	mean wind speed with 12 days lag
14	mean wind speed with 13 days lag
15	mean wind speed with 14 days lag
16	mean wind speed with 15 days lag
17	mean wind speed with 16 days lag
18	mean wind speed with 17 days lag
19	mean wind speed with 18 days lag
20	mean wind speed with 19 days lag
21	mean wind speed with 20 days lag
22	mean wind speed with 21 days lag
23	mean wind speed with 22 days lag
24	mean wind speed with 23 days lag
25	mean wind speed with 24 days lag
26	mean wind speed with 25 days lag
27	mean wind speed with 26 days lag
28	mean wind speed with 27 days lag
29	mean wind speed with 28 days lag
30	mean wind speed with 29 days lag
31	mean wind speed with 30 days lag
32	mean wind speed with 31 days lag
33	max wind speed with no lag
34	max wind speed with 1 day lag
35	max wind speed with 2 days lag
36	max wind speed with 3 days lag
37	max wind speed with 4 days lag
38	max wind speed with 5 days lag
39	max wind speed with 6 days lag
40	max wind speed with 7 days lag
41	max wind speed with 8 days lag
42	max wind speed with 9 days lag
43	max wind speed with 10 days lag
44	max wind speed with 11 days lag
45	max wind speed with 12 days lag
46	max wind speed with 13 days lag
47	max wind speed with 14 days lag
48	max wind speed with 15 days lag
49	max wind speed with 16 days lag
50	max wind speed with 17 days lag
51	max wind speed with 18 days lag
52	max wind speed with 19 days lag
53	max wind speed with 20 days lag
54	max wind speed with 21 days lag
55	max wind speed with 22 days lag
56	max wind speed with 23 days lag
57	max wind speed with 24 days lag
58	max wind speed with 25 days lag
59	max wind speed with 26 days lag
60	max wind speed with 27 days lag
61	max wind speed with 28 days lag
62	max wind speed with 29 days lag
63	max wind speed with 30 days lag
64	max wind speed with 31 days lag
65	wind direction with no lag
66	wind direction with 1 day lag
67	wind direction with 2 days lag
68	wind direction with 3 days lag
69	wind direction with 4 days lag
70	wind direction with 5 days lag
71	wind direction with 6 days lag
72	wind direction with 7 days lag
73	wind direction with 8 days lag
74	wind direction with 9 days lag
75	wind direction with 10 days lag
76	wind direction with 11 days lag
77	wind direction with 12 days lag
78	wind direction with 13 days lag
79	wind direction with 14 days lag
80	wind direction with 15 days lag
81	wind direction with 16 days lag
82	wind direction with 17 days lag
83	wind direction with 18 days lag
84	wind direction with 19 days lag
85	wind direction with 20 days lag
86	wind direction with 21 days lag
87	wind direction with 22 days lag
88	wind direction with 23 days lag
89	wind direction with 24 days lag
90	wind direction with 25 days lag
91	wind direction with 26 days lag
92	wind direction with 27 days lag
93	wind direction with 28 days lag
94	wind direction with 29 days lag
95	wind direction with 30 days lag
96	wind direction with 31 days lag
97	Mean temperature with no lag
98	Mean temperature with 1 day lag
99	Mean temperature with 2 days lag
100	Mean temperature with 3 days lag
101	Mean temperature with 4 days lag
102	Mean temperature with 5 days lag
103	Mean temperature with 6 days lag
104	Mean temperature with 7 days lag
105	Mean temperature with 8 days lag
106	Mean temperature with 9 days lag
107	Mean temperature with 10 days lag
108	Mean temperature with 11 days lag
109	Mean temperature with 12 days lag
110	Mean temperature with 13 days lag
111	Mean temperature with 14 days lag
112	Mean temperature with 15 days lag
113	Mean temperature with 16 days lag
114	Mean temperature with 17 days lag
115	Mean temperature with 18 days lag
116	Mean temperature with 19 days lag
117	Mean temperature with 20 days lag
118	Mean temperature with 21 days lag
119	Mean temperature with 22 days lag
120	Mean temperature with 23 days lag
121	Mean temperature with 24 days lag
122	Mean temperature with 25 days lag
123	Mean temperature with 26 days lag
124	Mean temperature with 27 days lag
125	Mean temperature with 28 days lag
126	Mean temperature with 29 days lag
127	Mean temperature with 30 days lag
128	Mean temperature with 31 days lag
129	Mininum temperature with no lag
130	Mininum temperature with 1 day lag
131	Mininum temperature with 2 days lag
132	Mininum temperature with 3 days lag
133	Mininum temperature with 4 days lag
134	Mininum temperature with 5 days lag
135	Mininum temperature with 6 days lag
136	Mininum temperature with 7 days lag
137	Mininum temperature with 8 days lag
138	Mininum temperature with 9 days lag
139	Mininum temperature with 10 days lag
140	Mininum temperature with 11 days lag
141	Mininum temperature with 12 days lag
142	Mininum temperature with 13 days lag
143	Mininum temperature with 14 days lag
144	Mininum temperature with 15 days lag
145	Mininum temperature with 16 days lag
146	Mininum temperature with 17 days lag
147	Mininum temperature with 18 days lag
148	Mininum temperature with 19 days lag
149	Mininum temperature with 20 days lag
150	Mininum temperature with 21 days lag
151	Mininum temperature with 22 days lag
152	Mininum temperature with 23 days lag
153	Mininum temperature with 24 days lag
154	Mininum temperature with 25 days lag
155	Mininum temperature with 26 days lag
156	Mininum temperature with 27 days lag
157	Mininum temperature with 28 days lag
158	Mininum temperature with 29 days lag
159	Mininum temperature with 30 days lag
160	Mininum temperature with 31 days lag
161	Maximum temperature with no lag
162	Maximum temperature with 1 day lag
163	Maximum temperature with 2 days lag
164	Maximum temperature with 3 days lag
165	Maximum temperature with 4 days lag
166	Maximum temperature with 5 days lag
167	Maximum temperature with 6 days lag
168	Maximum temperature with 7 days lag
169	Maximum temperature with 8 days lag
170	Maximum temperature with 9 days lag
171	Maximum temperature with 10 days lag
172	Maximum temperature with 11 days lag
173	Maximum temperature with 12 days lag
174	Maximum temperature with 13 days lag
175	Maximum temperature with 14 days lag
176	Maximum temperature with 15 days lag
177	Maximum temperature with 16 days lag
178	Maximum temperature with 17 days lag
179	Maximum temperature with 18 days lag
180	Maximum temperature with 19 days lag
181	Maximum temperature with 20 days lag
182	Maximum temperature with 21 days lag
183	Maximum temperature with 22 days lag
184	Maximum temperature with 23 days lag
185	Maximum temperature with 24 days lag
186	Maximum temperature with 25 days lag
187	Maximum temperature with 26 days lag
188	Maximum temperature with 27 days lag
189	Maximum temperature with 28 days lag
190	Maximum temperature with 29 days lag
191	Maximum temperature with 30 days lag
192	Maximum temperature with 31 days lag
193	Relative humidity with no lag
194	Relative humidity with 1 day lag
195	Relative humidity with 2 days lag
196	Relative humidity with 3 days lag
197	Relative humidity with 4 days lag
198	Relative humidity with 5 days lag
199	Relative humidity with 6 days lag
200	Relative humidity with 7 days lag
201	Relative humidity with 8 days lag
202	Relative humidity with 9 days lag
203	Relative humidity with 10 days lag
204	Relative humidity with 11 days lag
205	Relative humidity with 12 days lag
206	Relative humidity with 13 days lag
207	Relative humidity with 14 days lag
208	Relative humidity with 15 days lag
209	Relative humidity with 16 days lag
210	Relative humidity with 17 days lag
211	Relative humidity with 18 days lag
212	Relative humidity with 19 days lag
213	Relative humidity with 20 days lag
214	Relative humidity with 21 days lag
215	Relative humidity with 22 days lag
216	Relative humidity with 23 days lag
217	Relative humidity with 24 days lag
218	Relative humidity with 25 days lag
219	Relative humidity with 26 days lag
220	Relative humidity with 27 days lag
221	Relative humidity with 28 days lag
222	Relative humidity with 29 days lag
223	Relative humidity with 30 days lag
224	Relative humidity with 31 days lag
225	Rainfall with no lag
226	Rainfall with 1 day lag
227	Rainfall with 2 days lag
228	Rainfall with 3 days lag
229	Rainfall with 4 days lag
230	Rainfall with 5 days lag
231	Rainfall with 6 days lag
232	Rainfall with 7 days lag
233	Rainfall with 8 days lag
234	Rainfall with 9 days lag
235	Rainfall with 10 days lag
236	Rainfall with 11 days lag
237	Rainfall with 12 days lag
238	Rainfall with 13 days lag
239	Rainfall with 14 days lag
240	Rainfall with 15 days lag
241	Rainfall with 16 days lag
242	Rainfall with 17 days lag
243	Rainfall with 18 days lag
244	Rainfall with 19 days lag
245	Rainfall with 20 days lag
246	Rainfall with 21 days lag
247	Rainfall with 22 days lag
248	Rainfall with 23 days lag
249	Rainfall with 24 days lag
250	Rainfall with 25 days lag
251	Rainfall with 26 days lag
252	Rainfall with 27 days lag
253	Rainfall with 28 days lag
254	Rainfall with 29 days lag
255	Rainfall with 30 days lag
256	Rainfall with 31 days lag
257	Hotspots in Kalimantan with no lag
258	Hotspots in Kalimantan with 1 day lag
259	Hotspots in Kalimantan with 2 days lag
260	Hotspots in Kalimantan with 3 days lag
261	Hotspots in Kalimantan with 4 days lag
262	Hotspots in Kalimantan with 5 days lag
263	Hotspots in Kalimantan with 6 days lag
264	Hotspots in Kalimantan with 7 days lag
265	Hotspots in Kalimantan with 8 days lag
266	Hotspots in Kalimantan with 9 days lag
267	Hotspots in Kalimantan with 10 days lag
268	Hotspots in Kalimantan with 11 days lag
269	Hotspots in Kalimantan with 12 days lag
270	Hotspots in Kalimantan with 13 days lag
271	Hotspots in Kalimantan with 14 days lag
272	Hotspots in Kalimantan with 15 days lag
273	Hotspots in Kalimantan with 16 days lag
274	Hotspots in Kalimantan with 17 days lag
275	Hotspots in Kalimantan with 18 days lag
276	Hotspots in Kalimantan with 19 days lag
277	Hotspots in Kalimantan with 20 days lag
278	Hotspots in Kalimantan with 21 days lag
279	Hotspots in Kalimantan with 22 days lag
280	Hotspots in Kalimantan with 23 days lag
281	Hotspots in Kalimantan with 24 days lag
282	Hotspots in Kalimantan with 25 days lag
283	Hotspots in Kalimantan with 26 days lag
284	Hotspots in Kalimantan with 27 days lag
285	Hotspots in Kalimantan with 28 days lag
286	Hotspots in Kalimantan with 29 days lag
287	Hotspots in Kalimantan with 30 days lag
288	Hotspots in Kalimantan with 31 days lag
289	Hotspots in Sumatra with no lag
290	Hotspots in Sumatra with 1 day lag
291	Hotspots in Sumatra with 2 days lag
292	Hotspots in Sumatra with 3 days lag
293	Hotspots in Sumatra with 4 days lag
294	Hotspots in Sumatra with 5 days lag
295	Hotspots in Sumatra with 6 days lag
296	Hotspots in Sumatra with 7 days lag
297	Hotspots in Sumatra with 8 days lag
298	Hotspots in Sumatra with 9 days lag
299	Hotspots in Sumatra with 10 days lag
300	Hotspots in Sumatra with 11 days lag
301	Hotspots in Sumatra with 12 days lag
302	Hotspots in Sumatra with 13 days lag
303	Hotspots in Sumatra with 14 days lag
304	Hotspots in Sumatra with 15 days lag
305	Hotspots in Sumatra with 16 days lag
306	Hotspots in Sumatra with 17 days lag
307	Hotspots in Sumatra with 18 days lag
308	Hotspots in Sumatra with 19 days lag
309	Hotspots in Sumatra with 20 days lag
310	Hotspots in Sumatra with 21 days lag
311	Hotspots in Sumatra with 22 days lag
312	Hotspots in Sumatra with 23 days lag
313	Hotspots in Sumatra with 24 days lag
314	Hotspots in Sumatra with 25 days lag
315	Hotspots in Sumatra with 26 days lag
316	Hotspots in Sumatra with 27 days lag
317	Hotspots in Sumatra with 28 days lag
318	Hotspots in Sumatra with 29 days lag
319	Hotspots in Sumatra with 30 days lag
320	Hotspots in Sumatra with 31 days lag
321	Hotspots in Sabah/Sarawak with no lag
322	Hotspots in Sabah/Sarawak with 1 day lag
323	Hotspots in Sabah/Sarawak with 2 days lag
324	Hotspots in Sabah/Sarawak with 3 days lag
325	Hotspots in Sabah/Sarawak with 4 days lag
326	Hotspots in Sabah/Sarawak with 5 days lag
327	Hotspots in Sabah/Sarawak with 6 days lag
328	Hotspots in Sabah/Sarawak with 7 days lag
329	Hotspots in Sabah/Sarawak with 8 days lag
330	Hotspots in Sabah/Sarawak with 9 days lag
331	Hotspots in Sabah/Sarawak with 10 days lag
332	Hotspots in Sabah/Sarawak with 11 days lag
333	Hotspots in Sabah/Sarawak with 12 days lag
334	Hotspots in Sabah/Sarawak with 13 days lag
335	Hotspots in Sabah/Sarawak with 14 days lag
336	Hotspots in Sabah/Sarawak with 15 days lag
337	Hotspots in Sabah/Sarawak with 16 days lag
338	Hotspots in Sabah/Sarawak with 17 days lag
339	Hotspots in Sabah/Sarawak with 18 days lag
340	Hotspots in Sabah/Sarawak with 19 days lag
341	Hotspots in Sabah/Sarawak with 20 days lag
342	Hotspots in Sabah/Sarawak with 21 days lag
343	Hotspots in Sabah/Sarawak with 22 days lag
344	Hotspots in Sabah/Sarawak with 23 days lag
345	Hotspots in Sabah/Sarawak with 24 days lag
346	Hotspots in Sabah/Sarawak with 25 days lag
347	Hotspots in Sabah/Sarawak with 26 days lag
348	Hotspots in Sabah/Sarawak with 27 days lag
349	Hotspots in Sabah/Sarawak with 28 days lag
350	Hotspots in Sabah/Sarawak with 29 days lag
351	Hotspots in Sabah/Sarawak with 30 days lag
352	Hotspots in Sabah/Sarawak with 31 days lag
353	Hotspots in Peninsular Malaysia with no lag
354	Hotspots in Peninsular Malaysia with 1 day lag
355	Hotspots in Peninsular Malaysia with 2 days lag
356	Hotspots in Peninsular Malaysia with 3 days lag
357	Hotspots in Peninsular Malaysia with 4 days lag
358	Hotspots in Peninsular Malaysia with 5 days lag
359	Hotspots in Peninsular Malaysia with 6 days lag
360	Hotspots in Peninsular Malaysia with 7 days lag
361	Hotspots in Peninsular Malaysia with 8 days lag
362	Hotspots in Peninsular Malaysia with 9 days lag
363	Hotspots in Peninsular Malaysia with 10 days lag
364	Hotspots in Peninsular Malaysia with 11 days lag
365	Hotspots in Peninsular Malaysia with 12 days lag
366	Hotspots in Peninsular Malaysia with 13 days lag
367	Hotspots in Peninsular Malaysia with 14 days lag
368	Hotspots in Peninsular Malaysia with 15 days lag
369	Hotspots in Peninsular Malaysia with 16 days lag
370	Hotspots in Peninsular Malaysia with 17 days lag
371	Hotspots in Peninsular Malaysia with 18 days lag
372	Hotspots in Peninsular Malaysia with 19 days lag
373	Hotspots in Peninsular Malaysia with 20 days lag
374	Hotspots in Peninsular Malaysia with 21 days lag
375	Hotspots in Peninsular Malaysia with 22 days lag
376	Hotspots in Peninsular Malaysia with 23 days lag
377	Hotspots in Peninsular Malaysia with 24 days lag
378	Hotspots in Peninsular Malaysia with 25 days lag
379	Hotspots in Peninsular Malaysia with 26 days lag
380	Hotspots in Peninsular Malaysia with 27 days lag
381	Hotspots in Peninsular Malaysia with 28 days lag
382	Hotspots in Peninsular Malaysia with 29 days lag
383	Hotspots in Peninsular Malaysia with 30 days lag
384	Hotspots in Peninsular Malaysia with 31 days lag
