# Supplementary material for: The Influence of South East Asia Forest Fires on Ambient Particulate Matter Concentrations in Singapore: An Ecological Study Using Random Forest and Vector Autoregressive Models
Source: Int J Environ Res Public Health. 2020 Dec 14;17(24):9345. doi: 10.3390/ijerph17249345 (PMC7765006; doi:10.3390/ijerph17249345)
Supplement: Supplementary file 1 [file ijerph-17-09345-s001.zip › Supplementary Table 2.xlsx]

## Sheet: PM2.5
Variables	coefficients	pvalue
mean windspeed_Lag0	-0.0501664	0.002531
mean windspeed_Lag1	-0.0350185	0.0351045
mean windspeed_Lag2	0.0186489	0.261903
mean windspeed_Lag3	0.0230322	0.16585
mean windspeed_Lag4	0.0182665	0.271815
mean windspeed_Lag5	0.0335249	0.0436721
mean windspeed_Lag6	0.0344424	0.0382223
mean windspeed_Lag7	0.0408766	0.0138968
mean windspeed_Lag8	0.0454097	0.00627637
mean windspeed_Lag9	0.0362212	0.0292899
mean windspeed_Lag10	0.0494667	0.00290664
mean windspeed_Lag11	0.0580141	0.000478131
mean windspeed_Lag12	0.0541617	0.00111241
mean windspeed_Lag13	0.0551758	0.000895112
mean windspeed_Lag14	0.0515831	0.00190281
mean windspeed_Lag15	0.0452436	0.00646971
mean windspeed_Lag16	0.0542197	0.00109877
mean windspeed_Lag17	0.062145	0.000182644
mean windspeed_Lag18	0.0651061	8.83462e-05
mean windspeed_Lag19	0.0726335	1.21447e-05
mean windspeed_Lag20	0.0747974	6.61624e-06
mean windspeed_Lag21	0.082852	5.9615e-07
mean windspeed_Lag22	0.0859649	2.21031e-07
mean windspeed_Lag23	0.0866376	1.77559e-07
mean windspeed_Lag24	0.0933461	1.82914e-08
mean windspeed_Lag25	0.0960858	6.89968e-09
mean windspeed_Lag26	0.0977972	3.70109e-09
mean windspeed_Lag27	0.100918	1.15657e-09
mean windspeed_Lag28	0.100517	1.34572e-09
mean windspeed_Lag29	0.0975616	4.03492e-09
mean windspeed_Lag30	0.106054	1.57849e-10
mean windspeed_Lag31	0.116502	2.0355e-12
max windspeed_Lag0	-0.0513684	0.00198775
max windspeed_Lag1	-0.0180055	0.278725
max windspeed_Lag2	-0.00928511	0.57647
max windspeed_Lag3	0.0112922	0.496954
max windspeed_Lag4	0.00879655	0.596696
max windspeed_Lag5	0.0107714	0.517011
max windspeed_Lag6	0.0162819	0.327339
max windspeed_Lag7	0.0283032	0.0885883
max windspeed_Lag8	0.0359861	0.0303564
max windspeed_Lag9	0.0327502	0.0487714
max windspeed_Lag10	0.0328084	0.0483718
max windspeed_Lag11	0.0293159	0.0777576
max windspeed_Lag12	0.0244199	0.141785
max windspeed_Lag13	0.0139298	0.402047
max windspeed_Lag14	0.00660215	0.691257
max windspeed_Lag15	0.00573116	0.730279
max windspeed_Lag16	0.0146472	0.378246
max windspeed_Lag17	0.0242008	0.145396
max windspeed_Lag18	0.0286233	0.0850412
max windspeed_Lag19	0.0311701	0.0607295
max windspeed_Lag20	0.0302788	0.0684844
max windspeed_Lag21	0.0398089	0.0165925
max windspeed_Lag22	0.040671	0.0143838
max windspeed_Lag23	0.0407395	0.0142198
max windspeed_Lag24	0.0640397	0.000115164
max windspeed_Lag25	0.0589274	0.000388461
max windspeed_Lag26	0.0528588	0.00146318
max windspeed_Lag27	0.0495937	0.00283492
max windspeed_Lag28	0.035884	0.0308298
max windspeed_Lag29	0.0399277	0.0162715
max windspeed_Lag30	0.0417532	0.0119806
max windspeed_Lag31	0.047235	0.00446964
wind direction_Lag0	0.0231831	0.163094
wind direction_Lag1	0.0351086	0.0346374
wind direction_Lag2	0.0179105	0.281269
wind direction_Lag3	0.0186394	0.262147
wind direction_Lag4	0.0108196	0.515136
wind direction_Lag5	0.00589142	0.723043
wind direction_Lag6	0.00843848	0.611722
wind direction_Lag7	0.0173154	0.297567
wind direction_Lag8	0.0126523	0.446586
wind direction_Lag9	0.0113233	0.49577
wind direction_Lag10	0.0137834	0.407012
wind direction_Lag11	0.00934693	0.573934
wind direction_Lag12	0.0105528	0.525551
wind direction_Lag13	0.00492017	0.767253
wind direction_Lag14	0.00565876	0.733556
wind direction_Lag15	0.0127903	0.441646
wind direction_Lag16	0.0154261	0.353409
wind direction_Lag17	0.020565	0.216014
wind direction_Lag18	0.0199851	0.229245
wind direction_Lag19	0.0145931	0.380008
wind direction_Lag20	0.025139	0.130419
wind direction_Lag21	0.0333929	0.044508
wind direction_Lag22	0.0297512	0.0734459
wind direction_Lag23	0.0247429	0.13659
wind direction_Lag24	0.0235432	0.156655
wind direction_Lag25	0.0232289	0.162263
wind direction_Lag26	0.0177544	0.285484
wind direction_Lag27	0.00903308	0.586864
wind direction_Lag28	-0.00268989	0.871457
wind direction_Lag29	0.00167433	0.919775
wind direction_Lag30	-0.00798997	0.630775
wind direction_Lag31	-0.0144624	0.384293
Mean temperature_Lag0	0.228616	3.76639e-44
Mean temperature_Lag1	0.207878	1.22242e-36
Mean temperature_Lag2	0.226139	3.26858e-43
Mean temperature_Lag3	0.213507	1.3335e-38
Mean temperature_Lag4	0.212381	3.32839e-38
Mean temperature_Lag5	0.21412	8.08825e-39
Mean temperature_Lag6	0.207245	2.01574e-36
Mean temperature_Lag7	0.191565	2.85807e-31
Mean temperature_Lag8	0.181631	3.14314e-28
Mean temperature_Lag9	0.16479	1.84395e-23
Mean temperature_Lag10	0.163448	4.21743e-23
Mean temperature_Lag11	0.155786	4.14838e-21
Mean temperature_Lag12	0.145259	1.57004e-18
Mean temperature_Lag13	0.135607	2.50242e-16
Mean temperature_Lag14	0.124817	4.78314e-14
Mean temperature_Lag15	0.107669	8.26913e-11
Mean temperature_Lag16	0.112531	1.11546e-11
Mean temperature_Lag17	0.120848	2.95879e-13
Mean temperature_Lag18	0.119816	4.70803e-13
Mean temperature_Lag19	0.115424	3.24946e-12
Mean temperature_Lag20	0.105539	1.93516e-10
Mean temperature_Lag21	0.0969617	5.0229e-09
Mean temperature_Lag22	0.100984	1.1279e-09
Mean temperature_Lag23	0.106491	1.32624e-10
Mean temperature_Lag24	0.101726	8.50974e-10
Mean temperature_Lag25	0.100197	1.51776e-09
Mean temperature_Lag26	0.104196	3.28094e-10
Mean temperature_Lag27	0.104436	2.98684e-10
Mean temperature_Lag28	0.105894	1.6817e-10
Mean temperature_Lag29	0.0959133	7.34229e-09
Mean temperature_Lag30	0.105837	1.72033e-10
Mean temperature_Lag31	0.11641	2.11852e-12
Minimum_temp_Lag0	0.200142	4.91745e-34
Minimum_temp_Lag1	0.181289	3.97193e-28
Minimum_temp_Lag2	0.190977	4.37512e-31
Minimum_temp_Lag3	0.17317	8.98806e-26
Minimum_temp_Lag4	0.179605	1.24922e-27
Minimum_temp_Lag5	0.186357	1.1799e-29
Minimum_temp_Lag6	0.180259	8.01774e-28
Minimum_temp_Lag7	0.16401	2.9862e-23
Minimum_temp_Lag8	0.155915	3.84849e-21
Minimum_temp_Lag9	0.133241	8.21968e-16
Minimum_temp_Lag10	0.131764	1.70871e-15
Minimum_temp_Lag11	0.127446	1.38467e-14
Minimum_temp_Lag12	0.125432	3.58644e-14
Minimum_temp_Lag13	0.111936	1.43196e-11
Minimum_temp_Lag14	0.0991357	2.25707e-09
Minimum_temp_Lag15	0.0880241	1.1249e-07
Minimum_temp_Lag16	0.0911783	3.88088e-08
Minimum_temp_Lag17	0.0978761	3.59535e-09
Minimum_temp_Lag18	0.0988135	2.54394e-09
Minimum_temp_Lag19	0.0972865	4.46201e-09
Minimum_temp_Lag20	0.0879636	1.14769e-07
Minimum_temp_Lag21	0.0893301	7.27165e-08
Minimum_temp_Lag22	0.0985037	2.85308e-09
Minimum_temp_Lag23	0.0980706	3.34716e-09
Minimum_temp_Lag24	0.0990055	2.36892e-09
Minimum_temp_Lag25	0.0935154	1.72354e-08
Minimum_temp_Lag26	0.105646	1.85498e-10
Minimum_temp_Lag27	0.106625	1.25729e-10
Minimum_temp_Lag28	0.102268	6.91574e-10
Minimum_temp_Lag29	0.0985169	2.83915e-09
Minimum_temp_Lag30	0.109567	3.82293e-11
Minimum_temp_Lag31	0.122914	1.15456e-13
Maximum_temp_Lag0	0.168099	2.3285e-24
Maximum_temp_Lag1	0.136676	1.45169e-16
Maximum_temp_Lag2	0.142508	6.90722e-18
Maximum_temp_Lag3	0.129464	5.25173e-15
Maximum_temp_Lag4	0.133104	8.7996e-16
Maximum_temp_Lag5	0.13235	1.27911e-15
Maximum_temp_Lag6	0.119153	6.3298e-13
Maximum_temp_Lag7	0.104605	2.79581e-10
Maximum_temp_Lag8	0.0920217	2.90204e-08
Maximum_temp_Lag9	0.0811627	1.00667e-06
Maximum_temp_Lag10	0.0870008	1.57655e-07
Maximum_temp_Lag11	0.0840602	4.07279e-07
Maximum_temp_Lag12	0.0862287	2.0288e-07
Maximum_temp_Lag13	0.0825977	6.45481e-07
Maximum_temp_Lag14	0.0834325	4.96753e-07
Maximum_temp_Lag15	0.0708552	1.97602e-05
Maximum_temp_Lag16	0.068707	3.50511e-05
Maximum_temp_Lag17	0.0739896	8.3163e-06
Maximum_temp_Lag18	0.0724465	1.27895e-05
Maximum_temp_Lag19	0.0691543	3.11497e-05
Maximum_temp_Lag20	0.0548006	0.000970462
Maximum_temp_Lag21	0.0434622	0.00890553
Maximum_temp_Lag22	0.0454695	0.00620799
Maximum_temp_Lag23	0.0514576	0.00195205
Maximum_temp_Lag24	0.045358	0.00633596
Maximum_temp_Lag25	0.0461075	0.00551973
Maximum_temp_Lag26	0.0505425	0.00234796
Maximum_temp_Lag27	0.0506078	0.00231746
Maximum_temp_Lag28	0.0475044	0.00424723
Maximum_temp_Lag29	0.0344732	0.0380498
Maximum_temp_Lag30	0.0417839	0.011918
Maximum_temp_Lag31	0.0422988	0.0109097
Relative_humidity_Lag0	-0.204398	1.87066e-35
Relative_humidity_Lag1	-0.211089	9.43781e-38
Relative_humidity_Lag2	-0.228405	4.53276e-44
Relative_humidity_Lag3	-0.213084	1.88169e-38
Relative_humidity_Lag4	-0.207283	1.95617e-36
Relative_humidity_Lag5	-0.207893	1.20812e-36
Relative_humidity_Lag6	-0.206144	4.78788e-36
Relative_humidity_Lag7	-0.197624	3.28526e-33
Relative_humidity_Lag8	-0.182115	2.2551e-28
Relative_humidity_Lag9	-0.157824	1.25202e-21
Relative_humidity_Lag10	-0.153863	1.26706e-20
Relative_humidity_Lag11	-0.134021	5.56495e-16
Relative_humidity_Lag12	-0.12082	2.99655e-13
Relative_humidity_Lag13	-0.112212	1.27541e-11
Relative_humidity_Lag14	-0.100842	1.19009e-09
Relative_humidity_Lag15	-0.0810801	1.03255e-06
Relative_humidity_Lag16	-0.0890492	7.99123e-08
Relative_humidity_Lag17	-0.098188	3.20556e-09
Relative_humidity_Lag18	-0.0945813	1.18252e-08
Relative_humidity_Lag19	-0.0883817	9.98829e-08
Relative_humidity_Lag20	-0.0882858	1.03123e-07
Relative_humidity_Lag21	-0.0897476	6.31686e-08
Relative_humidity_Lag22	-0.099123	2.26776e-09
Relative_humidity_Lag23	-0.107085	1.04576e-10
Relative_humidity_Lag24	-0.0975554	4.04409e-09
Relative_humidity_Lag25	-0.0902002	5.41887e-08
Relative_humidity_Lag26	-0.0881881	1.06526e-07
Relative_humidity_Lag27	-0.0849536	3.06256e-07
Relative_humidity_Lag28	-0.0888856	8.44146e-08
Relative_humidity_Lag29	-0.0799076	1.47599e-06
Relative_humidity_Lag30	-0.0886152	9.24004e-08
Relative_humidity_Lag31	-0.102514	6.29316e-10
Rainfall_Lag0	-0.0940401	1.43255e-08
Rainfall_Lag1	-0.104968	2.42374e-10
Rainfall_Lag2	-0.102801	5.63485e-10
Rainfall_Lag3	-0.0936563	1.64019e-08
Rainfall_Lag4	-0.0823862	6.89502e-07
Rainfall_Lag5	-0.0946894	1.13794e-08
Rainfall_Lag6	-0.0860273	2.166e-07
Rainfall_Lag7	-0.0695168	2.82942e-05
Rainfall_Lag8	-0.0666547	5.96959e-05
Rainfall_Lag9	-0.0683636	3.83572e-05
Rainfall_Lag10	-0.0652693	8.4806e-05
Rainfall_Lag11	-0.0617235	0.000202035
Rainfall_Lag12	-0.0519356	0.00177054
Rainfall_Lag13	-0.0540772	0.00113256
Rainfall_Lag14	-0.042526	0.0104893
Rainfall_Lag15	-0.0307291	0.0644705
Rainfall_Lag16	-0.0383469	0.0210234
Rainfall_Lag17	-0.044592	0.00728081
Rainfall_Lag18	-0.0523345	0.00163111
Rainfall_Lag19	-0.0556382	0.000809718
Rainfall_Lag20	-0.0505782	0.00233121
Rainfall_Lag21	-0.0539435	0.00116514
Rainfall_Lag22	-0.0660332	6.99379e-05
Rainfall_Lag23	-0.0796693	1.58619e-06
Rainfall_Lag24	-0.0765216	4.02987e-06
Rainfall_Lag25	-0.0610709	0.000235908
Rainfall_Lag26	-0.0619297	0.000192319
Rainfall_Lag27	-0.0534906	0.001282
Rainfall_Lag28	-0.0598618	0.000313164
Rainfall_Lag29	-0.0471414	0.00454939
Rainfall_Lag30	-0.0573736	0.00055214
Rainfall_Lag31	-0.0618953	0.000193909
Counts of hotspots in Kalimantan_Lag0	0.228099	5.92522e-44
Counts of hotspots in Kalimantan_Lag1	0.255627	4.04276e-55
Counts of hotspots in Kalimantan_Lag2	0.260842	2.13856e-57
Counts of hotspots in Kalimantan_Lag3	0.259395	9.27441e-57
Counts of hotspots in Kalimantan_Lag4	0.234201	2.62687e-46
Counts of hotspots in Kalimantan_Lag5	0.221207	2.23261e-41
Counts of hotspots in Kalimantan_Lag6	0.224198	1.74435e-42
Counts of hotspots in Kalimantan_Lag7	0.225304	6.7273e-43
Counts of hotspots in Kalimantan_Lag8	0.240159	1.13616e-48
Counts of hotspots in Kalimantan_Lag9	0.246744	2.31776e-51
Counts of hotspots in Kalimantan_Lag10	0.245561	7.15192e-51
Counts of hotspots in Kalimantan_Lag11	0.236785	2.52408e-47
Counts of hotspots in Kalimantan_Lag12	0.219634	8.41089e-41
Counts of hotspots in Kalimantan_Lag13	0.193207	8.64563e-32
Counts of hotspots in Kalimantan_Lag14	0.209151	4.45199e-37
Counts of hotspots in Kalimantan_Lag15	0.21203	4.41867e-38
Counts of hotspots in Kalimantan_Lag16	0.214586	5.5252e-39
Counts of hotspots in Kalimantan_Lag17	0.222251	9.20929e-42
Counts of hotspots in Kalimantan_Lag18	0.228858	3.04562e-44
Counts of hotspots in Kalimantan_Lag19	0.217701	4.22905e-40
Counts of hotspots in Kalimantan_Lag20	0.220532	3.95025e-41
Counts of hotspots in Kalimantan_Lag21	0.211598	6.26401e-38
Counts of hotspots in Kalimantan_Lag22	0.202744	6.72138e-35
Counts of hotspots in Kalimantan_Lag23	0.195271	1.89426e-32
Counts of hotspots in Kalimantan_Lag24	0.199542	7.74731e-34
Counts of hotspots in Kalimantan_Lag25	0.212522	2.9693e-38
Counts of hotspots in Kalimantan_Lag26	0.213239	1.65849e-38
Counts of hotspots in Kalimantan_Lag27	0.211867	5.04269e-38
Counts of hotspots in Kalimantan_Lag28	0.199068	1.10893e-33
Counts of hotspots in Kalimantan_Lag29	0.188246	3.10033e-30
Counts of hotspots in Kalimantan_Lag30	0.196575	7.19496e-33
Counts of hotspots in Kalimantan_Lag31	0.203856	2.84843e-35
Counts of hotspots in Sumatra_Lag0	0.191246	3.6e-31
Counts of hotspots in Sumatra_Lag1	0.207948	1.15683e-36
Counts of hotspots in Sumatra_Lag2	0.23865	4.57301e-48
Counts of hotspots in Sumatra_Lag3	0.256864	1.17852e-55
Counts of hotspots in Sumatra_Lag4	0.245491	7.64026e-51
Counts of hotspots in Sumatra_Lag5	0.218782	1.71666e-40
Counts of hotspots in Sumatra_Lag6	0.189963	9.08416e-31
Counts of hotspots in Sumatra_Lag7	0.160702	2.24213e-22
Counts of hotspots in Sumatra_Lag8	0.145432	1.42944e-18
Counts of hotspots in Sumatra_Lag9	0.146327	8.76393e-19
Counts of hotspots in Sumatra_Lag10	0.144904	1.90383e-18
Counts of hotspots in Sumatra_Lag11	0.156622	2.54283e-21
Counts of hotspots in Sumatra_Lag12	0.161344	1.52132e-22
Counts of hotspots in Sumatra_Lag13	0.174212	4.54642e-26
Counts of hotspots in Sumatra_Lag14	0.172245	1.63976e-25
Counts of hotspots in Sumatra_Lag15	0.147202	5.42041e-19
Counts of hotspots in Sumatra_Lag16	0.12986	4.33457e-15
Counts of hotspots in Sumatra_Lag17	0.139426	3.50931e-17
Counts of hotspots in Sumatra_Lag18	0.147395	4.87182e-19
Counts of hotspots in Sumatra_Lag19	0.151517	4.84788e-20
Counts of hotspots in Sumatra_Lag20	0.167626	3.13837e-24
Counts of hotspots in Sumatra_Lag21	0.180089	8.9997e-28
Counts of hotspots in Sumatra_Lag22	0.195603	1.48159e-32
Counts of hotspots in Sumatra_Lag23	0.184181	5.40811e-29
Counts of hotspots in Sumatra_Lag24	0.16676	5.40622e-24
Counts of hotspots in Sumatra_Lag25	0.148768	2.27593e-19
Counts of hotspots in Sumatra_Lag26	0.143697	3.65479e-18
Counts of hotspots in Sumatra_Lag27	0.147851	3.78766e-19
Counts of hotspots in Sumatra_Lag28	0.1587	7.44167e-22
Counts of hotspots in Sumatra_Lag29	0.167126	4.29849e-24
Counts of hotspots in Sumatra_Lag30	0.178744	2.23545e-27
Counts of hotspots in Sumatra_Lag31	0.190838	4.83448e-31
Counts of hotspots in SabahSarawak_Lag0	0.0906858	4.59327e-08
Counts of hotspots in SabahSarawak_Lag1	0.1046	2.80129e-10
Counts of hotspots in SabahSarawak_Lag2	0.101745	8.44528e-10
Counts of hotspots in SabahSarawak_Lag3	0.0937334	1.59628e-08
Counts of hotspots in SabahSarawak_Lag4	0.0684251	3.77445e-05
Counts of hotspots in SabahSarawak_Lag5	0.0623604	0.000173425
Counts of hotspots in SabahSarawak_Lag6	0.0519631	0.00176059
Counts of hotspots in SabahSarawak_Lag7	0.0501444	0.00254213
Counts of hotspots in SabahSarawak_Lag8	0.0438495	0.00831535
Counts of hotspots in SabahSarawak_Lag9	0.0431491	0.00940962
Counts of hotspots in SabahSarawak_Lag10	0.0415048	0.0124983
Counts of hotspots in SabahSarawak_Lag11	0.0408772	0.0138954
Counts of hotspots in SabahSarawak_Lag12	0.0360537	0.0300464
Counts of hotspots in SabahSarawak_Lag13	0.0253043	0.127909
Counts of hotspots in SabahSarawak_Lag14	0.0203516	0.220819
Counts of hotspots in SabahSarawak_Lag15	0.0215027	0.195796
Counts of hotspots in SabahSarawak_Lag16	0.0272395	0.101241
Counts of hotspots in SabahSarawak_Lag17	0.0295235	0.0756768
Counts of hotspots in SabahSarawak_Lag18	0.0291712	0.0792363
Counts of hotspots in SabahSarawak_Lag19	0.0244866	0.1407
Counts of hotspots in SabahSarawak_Lag20	0.022088	0.183899
Counts of hotspots in SabahSarawak_Lag21	0.0217579	0.190541
Counts of hotspots in SabahSarawak_Lag22	0.0276946	0.095662
Counts of hotspots in SabahSarawak_Lag23	0.0164873	0.321274
Counts of hotspots in SabahSarawak_Lag24	0.0130917	0.430958
Counts of hotspots in SabahSarawak_Lag25	0.024314	0.143522
Counts of hotspots in SabahSarawak_Lag26	0.0348729	0.0358715
Counts of hotspots in SabahSarawak_Lag27	0.0493868	0.00295264
Counts of hotspots in SabahSarawak_Lag28	0.0443531	0.00760033
Counts of hotspots in SabahSarawak_Lag29	0.040563	0.0146455
Counts of hotspots in SabahSarawak_Lag30	0.0468634	0.00479384
Counts of hotspots in SabahSarawak_Lag31	0.0466084	0.00502846
Counts of hotspots in Peninsular_Malaysia_Lag0	0.0572634	0.000565903
Counts of hotspots in Peninsular_Malaysia_Lag1	0.0568851	0.000615617
Counts of hotspots in Peninsular_Malaysia_Lag2	0.0662179	6.67325e-05
Counts of hotspots in Peninsular_Malaysia_Lag3	0.0629028	0.000152106
Counts of hotspots in Peninsular_Malaysia_Lag4	0.0506517	0.00229712
Counts of hotspots in Peninsular_Malaysia_Lag5	0.0404448	0.0149367
Counts of hotspots in Peninsular_Malaysia_Lag6	0.0387395	0.0197422
Counts of hotspots in Peninsular_Malaysia_Lag7	0.0341509	0.0398877
Counts of hotspots in Peninsular_Malaysia_Lag8	0.0361145	0.0297699
Counts of hotspots in Peninsular_Malaysia_Lag9	0.0362785	0.0290347
Counts of hotspots in Peninsular_Malaysia_Lag10	0.0505405	0.00234889
Counts of hotspots in Peninsular_Malaysia_Lag11	0.0473648	0.00436117
Counts of hotspots in Peninsular_Malaysia_Lag12	0.0514559	0.00195273
Counts of hotspots in Peninsular_Malaysia_Lag13	0.0626733	0.000160806
Counts of hotspots in Peninsular_Malaysia_Lag14	0.0538363	0.00119187
Counts of hotspots in Peninsular_Malaysia_Lag15	0.0433638	0.00906126
Counts of hotspots in Peninsular_Malaysia_Lag16	0.0247427	0.136592
Counts of hotspots in Peninsular_Malaysia_Lag17	0.0131362	0.429394
Counts of hotspots in Peninsular_Malaysia_Lag18	0.0139074	0.402804
Counts of hotspots in Peninsular_Malaysia_Lag19	0.019478	0.241282
Counts of hotspots in Peninsular_Malaysia_Lag20	0.0319739	0.0543738
Counts of hotspots in Peninsular_Malaysia_Lag21	0.0301171	0.0699751
Counts of hotspots in Peninsular_Malaysia_Lag22	0.0297106	0.07384
Counts of hotspots in Peninsular_Malaysia_Lag23	0.0234427	0.158432
Counts of hotspots in Peninsular_Malaysia_Lag24	0.0219531	0.186594
Counts of hotspots in Peninsular_Malaysia_Lag25	0.0178302	0.283431
Counts of hotspots in Peninsular_Malaysia_Lag26	0.026646	0.108902
Counts of hotspots in Peninsular_Malaysia_Lag27	0.0307334	0.0644332
Counts of hotspots in Peninsular_Malaysia_Lag28	0.0461569	0.00546947
Counts of hotspots in Peninsular_Malaysia_Lag29	0.0553625	0.000859671
Counts of hotspots in Peninsular_Malaysia_Lag30	0.0558053	0.00078075
Counts of hotspots in Peninsular_Malaysia_Lag31	0.0507747	0.00224108

## Sheet: PM10
Variables	coefficients	pvalue
mean windspeed_Lag0	0.00227046	0.891365
mean windspeed_Lag1	0.0174519	0.293772
mean windspeed_Lag2	0.0643006	0.00010797
mean windspeed_Lag3	0.0613446	0.0002211
mean windspeed_Lag4	0.0505854	0.00232786
mean windspeed_Lag5	0.0621822	0.00018102
mean windspeed_Lag6	0.0598365	0.000315011
mean windspeed_Lag7	0.0633562	0.000136206
mean windspeed_Lag8	0.0663672	6.42437e-05
mean windspeed_Lag9	0.0596386	0.000329799
mean windspeed_Lag10	0.0716315	1.59994e-05
mean windspeed_Lag11	0.078038	2.58302e-06
mean windspeed_Lag12	0.0715844	1.62065e-05
mean windspeed_Lag13	0.0721329	1.39441e-05
mean windspeed_Lag14	0.0706543	2.08626e-05
mean windspeed_Lag15	0.0646063	0.000100084
mean windspeed_Lag16	0.0733085	1.00666e-05
mean windspeed_Lag17	0.0799208	1.47011e-06
mean windspeed_Lag18	0.0839053	4.27798e-07
mean windspeed_Lag19	0.0908931	4.27912e-08
mean windspeed_Lag20	0.0919551	2.96978e-08
mean windspeed_Lag21	0.0984339	2.92752e-09
mean windspeed_Lag22	0.100796	1.2109e-09
mean windspeed_Lag23	0.102681	5.90119e-10
mean windspeed_Lag24	0.109182	4.4746e-11
mean windspeed_Lag25	0.112116	1.32772e-11
mean windspeed_Lag26	0.111944	1.427e-11
mean windspeed_Lag27	0.113432	7.6222e-12
mean windspeed_Lag28	0.113774	6.59103e-12
mean windspeed_Lag29	0.110383	2.73203e-11
mean windspeed_Lag30	0.121503	2.19904e-13
mean windspeed_Lag31	0.131065	2.40855e-15
max windspeed_Lag0	-0.0413857	0.0127533
max windspeed_Lag1	-0.00669996	0.686924
max windspeed_Lag2	-0.00111621	0.946467
max windspeed_Lag3	0.0166925	0.315287
max windspeed_Lag4	0.0131066	0.430434
max windspeed_Lag5	0.0154621	0.352287
max windspeed_Lag6	0.0194409	0.24218
max windspeed_Lag7	0.0297178	0.0737694
max windspeed_Lag8	0.0367891	0.0268453
max windspeed_Lag9	0.0347642	0.0364532
max windspeed_Lag10	0.032306	0.0519143
max windspeed_Lag11	0.0263136	0.113389
max windspeed_Lag12	0.0179022	0.281491
max windspeed_Lag13	0.00472848	0.776075
max windspeed_Lag14	0.00140779	0.932512
max windspeed_Lag15	0.00268778	0.871557
max windspeed_Lag16	0.0102944	0.535743
max windspeed_Lag17	0.0215149	0.195542
max windspeed_Lag18	0.0262971	0.113616
max windspeed_Lag19	0.0272403	0.10123
max windspeed_Lag20	0.0276704	0.0959526
max windspeed_Lag21	0.0383165	0.0211255
max windspeed_Lag22	0.0373074	0.0247702
max windspeed_Lag23	0.0399135	0.0163095
max windspeed_Lag24	0.0616001	0.00020807
max windspeed_Lag25	0.057898	0.000490814
max windspeed_Lag26	0.0527112	0.00150877
max windspeed_Lag27	0.0477987	0.00401567
max windspeed_Lag28	0.029749	0.0734669
max windspeed_Lag29	0.0354044	0.0331402
max windspeed_Lag30	0.0398154	0.016575
max windspeed_Lag31	0.0482065	0.00371382
wind direction_Lag0	-0.0152372	0.359337
wind direction_Lag1	-0.00143169	0.931369
wind direction_Lag2	-0.0142456	0.391459
wind direction_Lag3	-0.00763093	0.646207
wind direction_Lag4	-0.0117404	0.480029
wind direction_Lag5	-0.0167909	0.312441
wind direction_Lag6	-0.0137579	0.407878
wind direction_Lag7	-0.00257877	0.876724
wind direction_Lag8	-0.00550563	0.740502
wind direction_Lag9	-0.00918884	0.58043
wind direction_Lag10	-0.00566644	0.733208
wind direction_Lag11	-0.00796588	0.631806
wind direction_Lag12	-0.00712806	0.668079
wind direction_Lag13	-0.0126551	0.446489
wind direction_Lag14	-0.00897838	0.589131
wind direction_Lag15	-0.00321725	0.846543
wind direction_Lag16	-0.00144987	0.9305
wind direction_Lag17	0.00637098	0.701539
wind direction_Lag18	0.00282847	0.864897
wind direction_Lag19	-0.00248322	0.881257
wind direction_Lag20	0.00946461	0.569121
wind direction_Lag21	0.0201503	0.225419
wind direction_Lag22	0.016459	0.322104
wind direction_Lag23	0.0107116	0.519338
wind direction_Lag24	0.0115492	0.487209
wind direction_Lag25	0.0111376	0.502864
wind direction_Lag26	0.00470175	0.777307
wind direction_Lag27	-0.00247923	0.881447
wind direction_Lag28	-0.0140099	0.399343
wind direction_Lag29	-0.00812618	0.624962
wind direction_Lag30	-0.0174889	0.29275
wind direction_Lag31	-0.0255987	0.123532
Mean temperature_Lag0	0.238027	8.10948e-48
Mean temperature_Lag1	0.207982	1.12619e-36
Mean temperature_Lag2	0.222586	6.92171e-42
Mean temperature_Lag3	0.205141	1.04918e-35
Mean temperature_Lag4	0.201984	1.20584e-34
Mean temperature_Lag5	0.201701	1.49727e-34
Mean temperature_Lag6	0.191935	2.18483e-31
Mean temperature_Lag7	0.175371	2.1215e-26
Mean temperature_Lag8	0.165171	1.45627e-23
Mean temperature_Lag9	0.150615	8.08092e-20
Mean temperature_Lag10	0.149244	1.74475e-19
Mean temperature_Lag11	0.139992	2.61048e-17
Mean temperature_Lag12	0.128291	9.24522e-15
Mean temperature_Lag13	0.118987	6.81678e-13
Mean temperature_Lag14	0.107013	1.07662e-10
Mean temperature_Lag15	0.0880477	1.11612e-07
Mean temperature_Lag16	0.0908144	4.39584e-08
Mean temperature_Lag17	0.0960881	6.89393e-09
Mean temperature_Lag18	0.0969394	5.06396e-09
Mean temperature_Lag19	0.0943301	1.29279e-08
Mean temperature_Lag20	0.0828262	6.00972e-07
Mean temperature_Lag21	0.0734735	9.61267e-06
Mean temperature_Lag22	0.0752869	5.75373e-06
Mean temperature_Lag23	0.0800922	1.39572e-06
Mean temperature_Lag24	0.0765356	4.01344e-06
Mean temperature_Lag25	0.0766649	3.8653e-06
Mean temperature_Lag26	0.0811873	9.99101e-07
Mean temperature_Lag27	0.0834986	4.86506e-07
Mean temperature_Lag28	0.0865234	1.84307e-07
Mean temperature_Lag29	0.0769556	3.55111e-06
Mean temperature_Lag30	0.0878207	1.20332e-07
Mean temperature_Lag31	0.0974078	4.26853e-09
Minimum_temp_Lag0	0.218938	1.50738e-40
Minimum_temp_Lag1	0.195368	1.76275e-32
Minimum_temp_Lag2	0.198515	1.68318e-33
Minimum_temp_Lag3	0.17367	6.48464e-26
Minimum_temp_Lag4	0.179537	1.30819e-27
Minimum_temp_Lag5	0.182246	2.06128e-28
Minimum_temp_Lag6	0.172059	1.85001e-25
Minimum_temp_Lag7	0.156412	2.87729e-21
Minimum_temp_Lag8	0.147467	4.68234e-19
Minimum_temp_Lag9	0.127136	1.60476e-14
Minimum_temp_Lag10	0.124189	6.40615e-14
Minimum_temp_Lag11	0.119401	5.66871e-13
Minimum_temp_Lag12	0.116575	1.97175e-12
Minimum_temp_Lag13	0.103369	4.52516e-10
Minimum_temp_Lag14	0.089177	7.65564e-08
Minimum_temp_Lag15	0.0764808	4.07791e-06
Minimum_temp_Lag16	0.0787051	2.11846e-06
Minimum_temp_Lag17	0.0835841	4.73557e-07
Minimum_temp_Lag18	0.0876992	1.25267e-07
Minimum_temp_Lag19	0.0870023	1.5758e-07
Minimum_temp_Lag20	0.0745949	7.00815e-06
Minimum_temp_Lag21	0.0753819	5.59933e-06
Minimum_temp_Lag22	0.0832173	5.31572e-07
Minimum_temp_Lag23	0.0837962	4.42833e-07
Minimum_temp_Lag24	0.0858204	2.31621e-07
Minimum_temp_Lag25	0.0831372	5.45126e-07
Minimum_temp_Lag26	0.0944382	1.24416e-08
Minimum_temp_Lag27	0.0966969	5.5304e-09
Minimum_temp_Lag28	0.0923298	2.60813e-08
Minimum_temp_Lag29	0.0901393	5.53206e-08
Minimum_temp_Lag30	0.100934	1.14965e-09
Minimum_temp_Lag31	0.11312	8.69732e-12
Maximum_temp_Lag0	0.186307	1.22271e-29
Maximum_temp_Lag1	0.140033	2.55488e-17
Maximum_temp_Lag2	0.142181	8.22172e-18
Maximum_temp_Lag3	0.125791	3.02969e-14
Maximum_temp_Lag4	0.128556	8.14049e-15
Maximum_temp_Lag5	0.127705	1.22343e-14
Maximum_temp_Lag6	0.113838	6.41437e-12
Maximum_temp_Lag7	0.0992436	2.16824e-09
Maximum_temp_Lag8	0.0859616	2.21263e-07
Maximum_temp_Lag9	0.0776202	2.92209e-06
Maximum_temp_Lag10	0.0833399	5.11456e-07
Maximum_temp_Lag11	0.0795392	1.64969e-06
Maximum_temp_Lag12	0.0789431	1.97308e-06
Maximum_temp_Lag13	0.075959	4.74297e-06
Maximum_temp_Lag14	0.076606	3.93209e-06
Maximum_temp_Lag15	0.0631534	0.000143115
Maximum_temp_Lag16	0.0588346	0.0003968
Maximum_temp_Lag17	0.0595713	0.00033497
Maximum_temp_Lag18	0.058025	0.000476949
Maximum_temp_Lag19	0.0572067	0.000573111
Maximum_temp_Lag20	0.0421485	0.0111958
Maximum_temp_Lag21	0.0298351	0.0726381
Maximum_temp_Lag22	0.0281189	0.0906845
Maximum_temp_Lag23	0.0333718	0.0446429
Maximum_temp_Lag24	0.0287509	0.0836596
Maximum_temp_Lag25	0.0308818	0.0631536
Maximum_temp_Lag26	0.0367406	0.027047
Maximum_temp_Lag27	0.037104	0.0255675
Maximum_temp_Lag28	0.0356591	0.0318956
Maximum_temp_Lag29	0.0225415	0.175057
Maximum_temp_Lag30	0.0312422	0.0601353
Maximum_temp_Lag31	0.0299004	0.0720144
Relative_humidity_Lag0	-0.231728	2.40794e-45
Relative_humidity_Lag1	-0.230697	6.01574e-45
Relative_humidity_Lag2	-0.241735	2.62205e-49
Relative_humidity_Lag3	-0.22003	6.02644e-41
Relative_humidity_Lag4	-0.209156	4.43335e-37
Relative_humidity_Lag5	-0.20562	7.21803e-36
Relative_humidity_Lag6	-0.19922	9.88811e-34
Relative_humidity_Lag7	-0.18779	4.28473e-30
Relative_humidity_Lag8	-0.170676	4.51222e-25
Relative_humidity_Lag9	-0.148126	3.25254e-19
Relative_humidity_Lag10	-0.144038	3.04174e-18
Relative_humidity_Lag11	-0.121728	1.98558e-13
Relative_humidity_Lag12	-0.107021	1.07286e-10
Relative_humidity_Lag13	-0.0990612	2.32041e-09
Relative_humidity_Lag14	-0.0883141	1.02154e-07
Relative_humidity_Lag15	-0.0681635	4.0417e-05
Relative_humidity_Lag16	-0.0743105	7.59608e-06
Relative_humidity_Lag17	-0.0797417	1.55193e-06
Relative_humidity_Lag18	-0.0767215	3.80211e-06
Relative_humidity_Lag19	-0.0719971	1.44743e-05
Relative_humidity_Lag20	-0.0696885	2.70306e-05
Relative_humidity_Lag21	-0.0711787	1.81006e-05
Relative_humidity_Lag22	-0.0781744	2.48068e-06
Relative_humidity_Lag23	-0.0841729	3.92959e-07
Relative_humidity_Lag24	-0.0757715	5.00635e-06
Relative_humidity_Lag25	-0.0697199	2.68051e-05
Relative_humidity_Lag26	-0.0679795	4.24041e-05
Relative_humidity_Lag27	-0.0666386	5.99418e-05
Relative_humidity_Lag28	-0.0725594	1.23965e-05
Relative_humidity_Lag29	-0.0641859	0.00011108
Relative_humidity_Lag30	-0.0747236	6.75664e-06
Relative_humidity_Lag31	-0.0862101	2.04113e-07
Rainfall_Lag0	-0.117525	1.30112e-12
Rainfall_Lag1	-0.132202	1.37615e-15
Rainfall_Lag2	-0.12337	9.35895e-14
Rainfall_Lag3	-0.10732	9.51547e-11
Rainfall_Lag4	-0.0936059	1.66958e-08
Rainfall_Lag5	-0.103863	3.73561e-10
Rainfall_Lag6	-0.0883846	9.97864e-08
Rainfall_Lag7	-0.0691209	3.14267e-05
Rainfall_Lag8	-0.0665002	6.20999e-05
Rainfall_Lag9	-0.072591	1.22885e-05
Rainfall_Lag10	-0.0692795	3.01344e-05
Rainfall_Lag11	-0.0634138	0.000134302
Rainfall_Lag12	-0.0550981	0.000910261
Rainfall_Lag13	-0.056923	0.000610459
Rainfall_Lag14	-0.0437981	0.00839162
Rainfall_Lag15	-0.0302816	0.0684585
Rainfall_Lag16	-0.0389228	0.0191679
Rainfall_Lag17	-0.0435324	0.00879587
Rainfall_Lag18	-0.0519755	0.00175611
Rainfall_Lag19	-0.0563113	0.000698826
Rainfall_Lag20	-0.0503371	0.00244636
Rainfall_Lag21	-0.0535437	0.00126778
Rainfall_Lag22	-0.065726	7.55927e-05
Rainfall_Lag23	-0.0776688	2.88061e-06
Rainfall_Lag24	-0.0740037	8.28315e-06
Rainfall_Lag25	-0.0603122	0.000281968
Rainfall_Lag26	-0.0597844	0.000318846
Rainfall_Lag27	-0.0511514	0.00207715
Rainfall_Lag28	-0.0584053	0.000437589
Rainfall_Lag29	-0.0475749	0.00419066
Rainfall_Lag30	-0.0585815	0.000420394
Rainfall_Lag31	-0.0588053	0.000399464
Counts of hotspots in Kalimantan_Lag0	0.211088	9.44685e-38
Counts of hotspots in Kalimantan_Lag1	0.23505	1.22045e-46
Counts of hotspots in Kalimantan_Lag2	0.238112	7.49579e-48
Counts of hotspots in Kalimantan_Lag3	0.235457	8.44375e-47
Counts of hotspots in Kalimantan_Lag4	0.209972	2.31228e-37
Counts of hotspots in Kalimantan_Lag5	0.196166	9.75488e-33
Counts of hotspots in Kalimantan_Lag6	0.19811	2.28266e-33
Counts of hotspots in Kalimantan_Lag7	0.203014	5.45917e-35
Counts of hotspots in Kalimantan_Lag8	0.217742	4.08794e-40
Counts of hotspots in Kalimantan_Lag9	0.223347	3.6152e-42
Counts of hotspots in Kalimantan_Lag10	0.219099	1.31712e-40
Counts of hotspots in Kalimantan_Lag11	0.208068	1.05139e-36
Counts of hotspots in Kalimantan_Lag12	0.192702	1.24996e-31
Counts of hotspots in Kalimantan_Lag13	0.168467	1.84532e-24
Counts of hotspots in Kalimantan_Lag14	0.183832	6.89184e-29
Counts of hotspots in Kalimantan_Lag15	0.186915	7.96444e-30
Counts of hotspots in Kalimantan_Lag16	0.190522	6.07457e-31
Counts of hotspots in Kalimantan_Lag17	0.197605	3.33391e-33
Counts of hotspots in Kalimantan_Lag18	0.202873	6.08664e-35
Counts of hotspots in Kalimantan_Lag19	0.189989	8.91095e-31
Counts of hotspots in Kalimantan_Lag20	0.189705	1.09295e-30
Counts of hotspots in Kalimantan_Lag21	0.181336	3.84763e-28
Counts of hotspots in Kalimantan_Lag22	0.172837	1.11648e-25
Counts of hotspots in Kalimantan_Lag23	0.166237	7.50038e-24
Counts of hotspots in Kalimantan_Lag24	0.170464	5.16676e-25
Counts of hotspots in Kalimantan_Lag25	0.185814	1.72882e-29
Counts of hotspots in Kalimantan_Lag26	0.187804	4.24226e-30
Counts of hotspots in Kalimantan_Lag27	0.187078	7.09397e-30
Counts of hotspots in Kalimantan_Lag28	0.175351	2.14882e-26
Counts of hotspots in Kalimantan_Lag29	0.164683	1.97046e-23
Counts of hotspots in Kalimantan_Lag30	0.172782	1.15681e-25
Counts of hotspots in Kalimantan_Lag31	0.177124	6.62563e-27
Counts of hotspots in Sumatra_Lag0	0.176863	7.88415e-27
Counts of hotspots in Sumatra_Lag1	0.191982	2.11161e-31
Counts of hotspots in Sumatra_Lag2	0.22054	3.92298e-41
Counts of hotspots in Sumatra_Lag3	0.23818	7.04505e-48
Counts of hotspots in Sumatra_Lag4	0.224472	1.37821e-42
Counts of hotspots in Sumatra_Lag5	0.193159	8.95463e-32
Counts of hotspots in Sumatra_Lag6	0.162433	7.85004e-23
Counts of hotspots in Sumatra_Lag7	0.133989	5.65666e-16
Counts of hotspots in Sumatra_Lag8	0.117599	1.25961e-12
Counts of hotspots in Sumatra_Lag9	0.118396	8.86032e-13
Counts of hotspots in Sumatra_Lag10	0.117886	1.11012e-12
Counts of hotspots in Sumatra_Lag11	0.129207	5.94705e-15
Counts of hotspots in Sumatra_Lag12	0.132046	1.487e-15
Counts of hotspots in Sumatra_Lag13	0.142523	6.85071e-18
Counts of hotspots in Sumatra_Lag14	0.14201	9.00212e-18
Counts of hotspots in Sumatra_Lag15	0.118101	1.00942e-12
Counts of hotspots in Sumatra_Lag16	0.10117	1.0513e-09
Counts of hotspots in Sumatra_Lag17	0.108406	6.13943e-11
Counts of hotspots in Sumatra_Lag18	0.116009	2.52184e-12
Counts of hotspots in Sumatra_Lag19	0.120505	3.45507e-13
Counts of hotspots in Sumatra_Lag20	0.137187	1.11763e-16
Counts of hotspots in Sumatra_Lag21	0.147953	3.57975e-19
Counts of hotspots in Sumatra_Lag22	0.159017	6.16036e-22
Counts of hotspots in Sumatra_Lag23	0.146757	6.92394e-19
Counts of hotspots in Sumatra_Lag24	0.131629	1.82621e-15
Counts of hotspots in Sumatra_Lag25	0.115855	2.69649e-12
Counts of hotspots in Sumatra_Lag26	0.11158	1.66201e-11
Counts of hotspots in Sumatra_Lag27	0.117188	1.50843e-12
Counts of hotspots in Sumatra_Lag28	0.130031	3.98974e-15
Counts of hotspots in Sumatra_Lag29	0.139432	3.49891e-17
Counts of hotspots in Sumatra_Lag30	0.151131	6.0357e-20
Counts of hotspots in Sumatra_Lag31	0.160846	2.05623e-22
Counts of hotspots in SabahSarawak_Lag0	0.0820032	7.76668e-07
Counts of hotspots in SabahSarawak_Lag1	0.0929128	2.12881e-08
Counts of hotspots in SabahSarawak_Lag2	0.088778	8.7509e-08
Counts of hotspots in SabahSarawak_Lag3	0.0789937	1.94341e-06
Counts of hotspots in SabahSarawak_Lag4	0.0529439	0.00143745
Counts of hotspots in SabahSarawak_Lag5	0.0458913	0.00574485
Counts of hotspots in SabahSarawak_Lag6	0.033904	0.0413458
Counts of hotspots in SabahSarawak_Lag7	0.0322549	0.0522869
Counts of hotspots in SabahSarawak_Lag8	0.0245297	0.140003
Counts of hotspots in SabahSarawak_Lag9	0.0232704	0.161514
Counts of hotspots in SabahSarawak_Lag10	0.0213607	0.198764
Counts of hotspots in SabahSarawak_Lag11	0.0198086	0.233385
Counts of hotspots in SabahSarawak_Lag12	0.0146201	0.379127
Counts of hotspots in SabahSarawak_Lag13	0.00240344	0.885045
Counts of hotspots in SabahSarawak_Lag14	-0.00152242	0.927032
Counts of hotspots in SabahSarawak_Lag15	-0.000900966	0.956778
Counts of hotspots in SabahSarawak_Lag16	0.00252594	0.87923
Counts of hotspots in SabahSarawak_Lag17	0.00494322	0.766195
Counts of hotspots in SabahSarawak_Lag18	0.00387409	0.815728
Counts of hotspots in SabahSarawak_Lag19	-0.000166213	0.992023
Counts of hotspots in SabahSarawak_Lag20	-0.00410397	0.805008
Counts of hotspots in SabahSarawak_Lag21	-0.00633604	0.703098
Counts of hotspots in SabahSarawak_Lag22	-0.00100133	0.951969
Counts of hotspots in SabahSarawak_Lag23	-0.0100234	0.546534
Counts of hotspots in SabahSarawak_Lag24	-0.00999495	0.547673
Counts of hotspots in SabahSarawak_Lag25	0.001022	0.950979
Counts of hotspots in SabahSarawak_Lag26	0.0110738	0.505314
Counts of hotspots in SabahSarawak_Lag27	0.0230586	0.165366
Counts of hotspots in SabahSarawak_Lag28	0.020041	0.227946
Counts of hotspots in SabahSarawak_Lag29	0.0180458	0.277649
Counts of hotspots in SabahSarawak_Lag30	0.0265452	0.110248
Counts of hotspots in SabahSarawak_Lag31	0.025461	0.125565
Counts of hotspots in Peninsular_Malaysia_Lag0	0.0622449	0.000178315
Counts of hotspots in Peninsular_Malaysia_Lag1	0.0606975	0.00025762
Counts of hotspots in Peninsular_Malaysia_Lag2	0.0672189	5.16429e-05
Counts of hotspots in Peninsular_Malaysia_Lag3	0.064041	0.000115125
Counts of hotspots in Peninsular_Malaysia_Lag4	0.0506672	0.00229002
Counts of hotspots in Peninsular_Malaysia_Lag5	0.0401477	0.0156913
Counts of hotspots in Peninsular_Malaysia_Lag6	0.0392444	0.0181954
Counts of hotspots in Peninsular_Malaysia_Lag7	0.0331929	0.0457998
Counts of hotspots in Peninsular_Malaysia_Lag8	0.0362222	0.0292853
Counts of hotspots in Peninsular_Malaysia_Lag9	0.0350238	0.0350773
Counts of hotspots in Peninsular_Malaysia_Lag10	0.0466982	0.00494464
Counts of hotspots in Peninsular_Malaysia_Lag11	0.0444925	0.00741233
Counts of hotspots in Peninsular_Malaysia_Lag12	0.0453226	0.00637712
Counts of hotspots in Peninsular_Malaysia_Lag13	0.0559942	0.000749175
Counts of hotspots in Peninsular_Malaysia_Lag14	0.0502883	0.0024703
Counts of hotspots in Peninsular_Malaysia_Lag15	0.0408974	0.0138484
Counts of hotspots in Peninsular_Malaysia_Lag16	0.0212428	0.201256
Counts of hotspots in Peninsular_Malaysia_Lag17	0.00892301	0.59143
Counts of hotspots in Peninsular_Malaysia_Lag18	0.00853419	0.607689
Counts of hotspots in Peninsular_Malaysia_Lag19	0.0136704	0.410867
Counts of hotspots in Peninsular_Malaysia_Lag20	0.0258852	0.119386
Counts of hotspots in Peninsular_Malaysia_Lag21	0.0229639	0.167108
Counts of hotspots in Peninsular_Malaysia_Lag22	0.0194451	0.242078
Counts of hotspots in Peninsular_Malaysia_Lag23	0.0128787	0.438494
Counts of hotspots in Peninsular_Malaysia_Lag24	0.0134301	0.419144
Counts of hotspots in Peninsular_Malaysia_Lag25	0.00851843	0.608353
Counts of hotspots in Peninsular_Malaysia_Lag26	0.0171743	0.30152
Counts of hotspots in Peninsular_Malaysia_Lag27	0.0201162	0.226205
Counts of hotspots in Peninsular_Malaysia_Lag28	0.034557	0.0375839
Counts of hotspots in Peninsular_Malaysia_Lag29	0.0440523	0.00802042
Counts of hotspots in Peninsular_Malaysia_Lag30	0.0447288	0.00710325
Counts of hotspots in Peninsular_Malaysia_Lag31	0.0393801	0.0177983
