# Supplementary material for: The Influence of South East Asia Forest Fires on Ambient Particulate Matter Concentrations in Singapore: An Ecological Study Using Random Forest and Vector Autoregressive Models
Source: Int J Environ Res Public Health. 2020 Dec 14;17(24):9345. doi: 10.3390/ijerph17249345 (PMC7765006; doi:10.3390/ijerph17249345)
Supplement: Supplementary file 1 [file ijerph-17-09345-s001.zip › Supplementary Table 3.xlsx]

## Sheet: PM2.5
Variables	%IncMSE	IncNodePurity
mean windspeed_Lag0	4.40262	3781.44
mean windspeed_Lag1	0.928984	1093.78
mean windspeed_Lag2	0.113658	706.625
mean windspeed_Lag3	0.210638	595.891
mean windspeed_Lag4	-0.030486	298.027
mean windspeed_Lag5	-0.0164826	274.034
mean windspeed_Lag6	-0.0878185	292.024
mean windspeed_Lag7	0.0453351	505.285
mean windspeed_Lag8	-0.00595672	357.275
mean windspeed_Lag9	0.124759	302.066
mean windspeed_Lag10	-0.373806	1652.55
mean windspeed_Lag11	0.0310611	375.304
mean windspeed_Lag12	-0.0883921	457.356
mean windspeed_Lag13	-0.395964	1364.18
mean windspeed_Lag14	-0.0333187	329.235
mean windspeed_Lag15	-0.141206	542.741
mean windspeed_Lag16	-0.182506	629.47
mean windspeed_Lag17	0.098517	380.985
mean windspeed_Lag18	-0.0236884	1334.78
mean windspeed_Lag19	0.130189	560.313
mean windspeed_Lag20	0.151162	1022.79
mean windspeed_Lag21	0.676733	14422.9
mean windspeed_Lag22	0.360065	7332.14
mean windspeed_Lag23	0.0567911	454.643
mean windspeed_Lag24	-0.651066	5489.97
mean windspeed_Lag25	-0.422395	1794.33
mean windspeed_Lag26	-0.00241388	1108.99
mean windspeed_Lag27	-0.018387	1428.08
mean windspeed_Lag28	0.155083	1900.6
mean windspeed_Lag29	0.0248733	569.535
mean windspeed_Lag30	0.0290599	281.465
mean windspeed_Lag31	-0.239883	4030.57
max windspeed_Lag0	-0.0610024	1116.76
max windspeed_Lag1	0.221189	580.535
max windspeed_Lag2	-0.0322559	220.702
max windspeed_Lag3	0.0610207	426.915
max windspeed_Lag4	0.222384	631.792
max windspeed_Lag5	-0.0122314	409.421
max windspeed_Lag6	-0.0301115	428.243
max windspeed_Lag7	0.0658651	456.837
max windspeed_Lag8	0.733353	1110.77
max windspeed_Lag9	0.286783	856.011
max windspeed_Lag10	0.0559547	409.276
max windspeed_Lag11	0.107196	313.091
max windspeed_Lag12	0.032977	581.555
max windspeed_Lag13	0.330098	1053.93
max windspeed_Lag14	0.104636	415.793
max windspeed_Lag15	0.0145794	454.504
max windspeed_Lag16	-0.0144858	344.016
max windspeed_Lag17	0.141464	667.541
max windspeed_Lag18	0.190543	2139.25
max windspeed_Lag19	-0.017368	398.044
max windspeed_Lag20	0.266379	1121.8
max windspeed_Lag21	0.0721769	643.39
max windspeed_Lag22	0.186381	428.233
max windspeed_Lag23	0.0769959	570.164
max windspeed_Lag24	-0.0408835	335.295
max windspeed_Lag25	0.0557548	642.323
max windspeed_Lag26	0.0157265	581.648
max windspeed_Lag27	0.0767506	319.862
max windspeed_Lag28	0.0157725	234.515
max windspeed_Lag29	-0.194083	577.695
max windspeed_Lag30	0.102064	451.311
max windspeed_Lag31	-0.049971	335.182
wind direction_Lag0	0.320465	418.08
wind direction_Lag1	0.271558	553.301
wind direction_Lag2	0.0669831	344.494
wind direction_Lag3	0.280277	392.428
wind direction_Lag4	0.251379	362.087
wind direction_Lag5	0.214436	705.172
wind direction_Lag6	0.43654	341.731
wind direction_Lag7	0.148418	344.011
wind direction_Lag8	0.0409049	264.687
wind direction_Lag9	0.250425	430.978
wind direction_Lag10	-0.0084099	465.183
wind direction_Lag11	0.533709	550.765
wind direction_Lag12	0.964379	1051.57
wind direction_Lag13	0.613624	633.475
wind direction_Lag14	0.337347	654.479
wind direction_Lag15	0.263384	498.331
wind direction_Lag16	1.52748	912.656
wind direction_Lag17	0.899052	671.242
wind direction_Lag18	0.700913	787.091
wind direction_Lag19	0.214202	339.545
wind direction_Lag20	0.22846	303.246
wind direction_Lag21	0.0609228	358.165
wind direction_Lag22	0.468052	554.532
wind direction_Lag23	0.211364	348.783
wind direction_Lag24	0.171713	324.784
wind direction_Lag25	0.0895588	216.232
wind direction_Lag26	0.258671	323.577
wind direction_Lag27	1.34162	535.915
wind direction_Lag28	0.0689424	395.914
wind direction_Lag29	0.0119545	420.649
wind direction_Lag30	0.360421	427.972
wind direction_Lag31	0.207813	343.131
Mean temperature_Lag0	3.17835	4172.68
Mean temperature_Lag1	0.316518	937.396
Mean temperature_Lag2	0.426512	544.339
Mean temperature_Lag3	0.654809	930.525
Mean temperature_Lag4	0.205243	927.236
Mean temperature_Lag5	0.418327	1476.68
Mean temperature_Lag6	0.089917	999.439
Mean temperature_Lag7	0.172318	680.81
Mean temperature_Lag8	0.0917747	479.774
Mean temperature_Lag9	0.14784	382.9
Mean temperature_Lag10	0.164549	302.927
Mean temperature_Lag11	-0.023346	347.584
Mean temperature_Lag12	0.0536743	552.463
Mean temperature_Lag13	0.012817	194.355
Mean temperature_Lag14	0.00612604	210.519
Mean temperature_Lag15	0.0211616	185.309
Mean temperature_Lag16	-0.00185224	207.048
Mean temperature_Lag17	-0.0523564	377.073
Mean temperature_Lag18	-0.0184723	215.032
Mean temperature_Lag19	-0.0293796	313.749
Mean temperature_Lag20	0.0818891	195.045
Mean temperature_Lag21	-0.0559379	257.894
Mean temperature_Lag22	0.140809	314.322
Mean temperature_Lag23	0.0132556	207.661
Mean temperature_Lag24	0.137911	221.759
Mean temperature_Lag25	0.0524256	279.867
Mean temperature_Lag26	0.260534	287.496
Mean temperature_Lag27	0.075899	246.192
Mean temperature_Lag28	-0.111363	188.85
Mean temperature_Lag29	0.0335892	299.746
Mean temperature_Lag30	0.0219055	328.058
Mean temperature_Lag31	-0.0193908	249.247
Minimum temp_Lag0	1.25693	1572.66
Minimum temp_Lag1	0.471448	1510.39
Minimum temp_Lag2	0.207422	1289.47
Minimum temp_Lag3	0.25364	699.966
Minimum temp_Lag4	0.350855	1249.59
Minimum temp_Lag5	0.604191	2481.08
Minimum temp_Lag6	0.124172	1530.17
Minimum temp_Lag7	0.611492	819.836
Minimum temp_Lag8	0.14449	426.329
Minimum temp_Lag9	0.0643056	384.09
Minimum temp_Lag10	0.064783	215.027
Minimum temp_Lag11	-0.0612449	625.401
Minimum temp_Lag12	0.0421765	461.333
Minimum temp_Lag13	-0.0194933	369.954
Minimum temp_Lag14	0.066822	224.682
Minimum temp_Lag15	-0.029891	308.672
Minimum temp_Lag16	0.0533178	303.215
Minimum temp_Lag17	0.0551965	225.751
Minimum temp_Lag18	0.0535441	335.779
Minimum temp_Lag19	-0.0421332	508.005
Minimum temp_Lag20	0.109814	363.895
Minimum temp_Lag21	0.177398	445.501
Minimum temp_Lag22	0.123376	255.556
Minimum temp_Lag23	0.00905373	262.628
Minimum temp_Lag24	0.0674767	234.194
Minimum temp_Lag25	0.132124	583.62
Minimum temp_Lag26	0.05751	593.57
Minimum temp_Lag27	0.0937875	233.264
Minimum temp_Lag28	0.0928846	223.672
Minimum temp_Lag29	0.0164806	221.33
Minimum temp_Lag30	0.0655867	625.692
Minimum temp_Lag31	0.196049	842.387
Maximum temp_Lag0	2.28887	2512.08
Maximum temp_Lag1	0.455443	602.374
Maximum temp_Lag2	0.125614	429.325
Maximum temp_Lag3	0.219711	420.285
Maximum temp_Lag4	0.283529	556.68
Maximum temp_Lag5	0.322692	817.081
Maximum temp_Lag6	0.440407	1104.03
Maximum temp_Lag7	0.301872	765.1
Maximum temp_Lag8	0.964832	1427.64
Maximum temp_Lag9	0.354927	811.259
Maximum temp_Lag10	0.0201858	415.356
Maximum temp_Lag11	0.760872	1296.68
Maximum temp_Lag12	1.07097	1450.81
Maximum temp_Lag13	0.632343	812.286
Maximum temp_Lag14	0.881148	812.117
Maximum temp_Lag15	0.130534	505.331
Maximum temp_Lag16	0.789435	347.091
Maximum temp_Lag17	0.034816	306.989
Maximum temp_Lag18	0.067526	377.637
Maximum temp_Lag19	0.161082	375.956
Maximum temp_Lag20	-0.032467	229.263
Maximum temp_Lag21	0.218382	319.823
Maximum temp_Lag22	0.239466	405.492
Maximum temp_Lag23	0.0958665	351.115
Maximum temp_Lag24	0.0769443	185.831
Maximum temp_Lag25	-0.0420208	178.583
Maximum temp_Lag26	0.0592284	333.892
Maximum temp_Lag27	0.126683	533.257
Maximum temp_Lag28	0.0129219	235.575
Maximum temp_Lag29	0.107833	353.107
Maximum temp_Lag30	0.136732	292.477
Maximum temp_Lag31	0.0673871	463.894
Relative_humidity_Lag0	8.46166	31223.1
Relative_humidity_Lag1	6.64675	17455.5
Relative_humidity_Lag2	1.60371	9362.28
Relative_humidity_Lag3	1.1854	2467.29
Relative_humidity_Lag4	0.961984	2230.68
Relative_humidity_Lag5	3.26689	7958.93
Relative_humidity_Lag6	0.512748	1607.36
Relative_humidity_Lag7	0.566215	2147.38
Relative_humidity_Lag8	0.368553	700.689
Relative_humidity_Lag9	1.49753	2141.2
Relative_humidity_Lag10	0.275795	801.622
Relative_humidity_Lag11	0.332668	1618.34
Relative_humidity_Lag12	0.138469	1511.95
Relative_humidity_Lag13	0.016469	654.746
Relative_humidity_Lag14	0.152517	408.543
Relative_humidity_Lag15	0.0765638	216.616
Relative_humidity_Lag16	0.0462687	193.755
Relative_humidity_Lag17	-0.0710984	275.782
Relative_humidity_Lag18	0.0083845	513.411
Relative_humidity_Lag19	0.0923271	312.739
Relative_humidity_Lag20	0.29185	456.908
Relative_humidity_Lag21	0.156021	457.229
Relative_humidity_Lag22	0.0614073	245.137
Relative_humidity_Lag23	0.105463	525.488
Relative_humidity_Lag24	0.0577853	332.618
Relative_humidity_Lag25	0.00168893	346.227
Relative_humidity_Lag26	0.051982	313.088
Relative_humidity_Lag27	0.0081461	268.451
Relative_humidity_Lag28	-0.0194397	402.973
Relative_humidity_Lag29	0.0776073	482.862
Relative_humidity_Lag30	-0.0392196	266.107
Relative_humidity_Lag31	0.0150751	459.617
Rainfall_Lag0	0.262067	574.063
Rainfall_Lag1	0.312703	563.851
Rainfall_Lag2	0.26462	428.326
Rainfall_Lag3	-0.0317648	847.375
Rainfall_Lag4	0.317241	860.529
Rainfall_Lag5	0.105596	426.767
Rainfall_Lag6	0.159244	1012.27
Rainfall_Lag7	-0.173909	673.901
Rainfall_Lag8	-0.0623158	861.147
Rainfall_Lag9	-0.0322496	401.301
Rainfall_Lag10	-0.0879246	308.757
Rainfall_Lag11	0.053563	266.157
Rainfall_Lag12	-0.131384	340.756
Rainfall_Lag13	-0.0325246	271.877
Rainfall_Lag14	0.0604969	257.937
Rainfall_Lag15	0.00597878	260.285
Rainfall_Lag16	0.00899811	201.183
Rainfall_Lag17	-0.0585154	412.03
Rainfall_Lag18	-0.12104	394.782
Rainfall_Lag19	0.0544264	179.54
Rainfall_Lag20	0.0084156	263.124
Rainfall_Lag21	-0.042028	257.357
Rainfall_Lag22	-0.00545619	336.036
Rainfall_Lag23	-0.114849	348.248
Rainfall_Lag24	-0.0290832	208.582
Rainfall_Lag25	-0.0537155	253.151
Rainfall_Lag26	-0.0391859	686.3
Rainfall_Lag27	0.0819294	267.747
Rainfall_Lag28	0.02489	214.384
Rainfall_Lag29	0.00761035	249.314
Rainfall_Lag30	0.00347744	320.963
Rainfall_Lag31	-0.0104449	333.22
Counts of hotspots in Kalimantan_Lag0	2.94175	1443.24
Counts of hotspots in Kalimantan_Lag1	3.22077	2565.53
Counts of hotspots in Kalimantan_Lag2	5.01182	3564.23
Counts of hotspots in Kalimantan_Lag3	7.17681	8206.82
Counts of hotspots in Kalimantan_Lag4	6.30514	3023.97
Counts of hotspots in Kalimantan_Lag5	7.41436	3392.95
Counts of hotspots in Kalimantan_Lag6	1.91875	1593.18
Counts of hotspots in Kalimantan_Lag7	3.3718	2877.54
Counts of hotspots in Kalimantan_Lag8	7.04395	3576.54
Counts of hotspots in Kalimantan_Lag9	11.0341	5869.89
Counts of hotspots in Kalimantan_Lag10	4.816	4223.19
Counts of hotspots in Kalimantan_Lag11	12.6352	7436.79
Counts of hotspots in Kalimantan_Lag12	2.03951	1639.01
Counts of hotspots in Kalimantan_Lag13	1.65659	1083.22
Counts of hotspots in Kalimantan_Lag14	5.39472	2250.35
Counts of hotspots in Kalimantan_Lag15	2.33375	2037.8
Counts of hotspots in Kalimantan_Lag16	1.81337	3034.18
Counts of hotspots in Kalimantan_Lag17	0.993569	1560.49
Counts of hotspots in Kalimantan_Lag18	0.300218	852.134
Counts of hotspots in Kalimantan_Lag19	0.203527	840.838
Counts of hotspots in Kalimantan_Lag20	0.218795	406.66
Counts of hotspots in Kalimantan_Lag21	0.70642	1613.08
Counts of hotspots in Kalimantan_Lag22	1.24595	1054.06
Counts of hotspots in Kalimantan_Lag23	0.0458594	640.413
Counts of hotspots in Kalimantan_Lag24	0.900135	1814.44
Counts of hotspots in Kalimantan_Lag25	0.451914	1016.54
Counts of hotspots in Kalimantan_Lag26	-0.0288009	903.157
Counts of hotspots in Kalimantan_Lag27	0.348789	845.86
Counts of hotspots in Kalimantan_Lag28	0.227882	918.066
Counts of hotspots in Kalimantan_Lag29	0.175157	617.638
Counts of hotspots in Kalimantan_Lag30	0.509848	995.909
Counts of hotspots in Kalimantan_Lag31	1.86418	1809.09
Counts of hotspots in Sumatra_Lag0	0.774838	588.065
Counts of hotspots in Sumatra_Lag1	0.996312	1171.37
Counts of hotspots in Sumatra_Lag2	1.41375	1070.65
Counts of hotspots in Sumatra_Lag3	1.68885	1982.33
Counts of hotspots in Sumatra_Lag4	0.458023	908.714
Counts of hotspots in Sumatra_Lag5	0.425076	443.803
Counts of hotspots in Sumatra_Lag6	0.425356	382.53
Counts of hotspots in Sumatra_Lag7	0.135285	266.072
Counts of hotspots in Sumatra_Lag8	0.268335	366.823
Counts of hotspots in Sumatra_Lag9	0.380753	510.456
Counts of hotspots in Sumatra_Lag10	0.248368	286.276
Counts of hotspots in Sumatra_Lag11	-0.0175547	296.921
Counts of hotspots in Sumatra_Lag12	0.121867	409.62
Counts of hotspots in Sumatra_Lag13	0.714755	469.916
Counts of hotspots in Sumatra_Lag14	-0.120147	410.72
Counts of hotspots in Sumatra_Lag15	1.25845	387.134
Counts of hotspots in Sumatra_Lag16	0.00497497	205.308
Counts of hotspots in Sumatra_Lag17	0.34224	291.99
Counts of hotspots in Sumatra_Lag18	0.730112	360.764
Counts of hotspots in Sumatra_Lag19	0.0494568	284.363
Counts of hotspots in Sumatra_Lag20	-0.0597932	284.417
Counts of hotspots in Sumatra_Lag21	0.068189	336.316
Counts of hotspots in Sumatra_Lag22	0.0373736	747.649
Counts of hotspots in Sumatra_Lag23	-0.384397	1652.53
Counts of hotspots in Sumatra_Lag24	0.0616305	168.74
Counts of hotspots in Sumatra_Lag25	0.0288713	435.385
Counts of hotspots in Sumatra_Lag26	0.0856977	296.177
Counts of hotspots in Sumatra_Lag27	-0.00168571	252.801
Counts of hotspots in Sumatra_Lag28	0.0843142	221.791
Counts of hotspots in Sumatra_Lag29	0.0414853	254.101
Counts of hotspots in Sumatra_Lag30	0.0109734	542.022
Counts of hotspots in Sumatra_Lag31	0.0161204	426.288
Counts of hotspots in SabahSarawak_Lag0	0.25426	359.761
Counts of hotspots in SabahSarawak_Lag1	0.0924399	368.314
Counts of hotspots in SabahSarawak_Lag2	0.91057	736.364
Counts of hotspots in SabahSarawak_Lag3	0.126818	333.36
Counts of hotspots in SabahSarawak_Lag4	0.36661	586.197
Counts of hotspots in SabahSarawak_Lag5	0.455919	564.151
Counts of hotspots in SabahSarawak_Lag6	0.500296	302.026
Counts of hotspots in SabahSarawak_Lag7	0.377252	494.107
Counts of hotspots in SabahSarawak_Lag8	1.10185	814.633
Counts of hotspots in SabahSarawak_Lag9	0.172059	184.614
Counts of hotspots in SabahSarawak_Lag10	-0.0394371	171.869
Counts of hotspots in SabahSarawak_Lag11	0.373313	296.023
Counts of hotspots in SabahSarawak_Lag12	0.459604	402.271
Counts of hotspots in SabahSarawak_Lag13	0.426789	536.613
Counts of hotspots in SabahSarawak_Lag14	0.0816312	231.94
Counts of hotspots in SabahSarawak_Lag15	0.309532	495.12
Counts of hotspots in SabahSarawak_Lag16	0.215972	404.446
Counts of hotspots in SabahSarawak_Lag17	0.23957	335.23
Counts of hotspots in SabahSarawak_Lag18	0.0267819	191.499
Counts of hotspots in SabahSarawak_Lag19	0.173124	213.463
Counts of hotspots in SabahSarawak_Lag20	0.0753252	296.835
Counts of hotspots in SabahSarawak_Lag21	0.0397347	172.221
Counts of hotspots in SabahSarawak_Lag22	0.124436	282.541
Counts of hotspots in SabahSarawak_Lag23	0.0622351	197.107
Counts of hotspots in SabahSarawak_Lag24	0.0755464	229.852
Counts of hotspots in SabahSarawak_Lag25	0.0303573	117.832
Counts of hotspots in SabahSarawak_Lag26	0.11242	194.752
Counts of hotspots in SabahSarawak_Lag27	0.0101537	155.102
Counts of hotspots in SabahSarawak_Lag28	0.0378196	142.073
Counts of hotspots in SabahSarawak_Lag29	0.0301562	124.833
Counts of hotspots in SabahSarawak_Lag30	0.163792	169.855
Counts of hotspots in SabahSarawak_Lag31	0.0471741	122.612
Counts of hotspots in Peninsular Malaysia_Lag0	0.298089	425.072
Counts of hotspots in Peninsular Malaysia_Lag1	0.166979	298.442
Counts of hotspots in Peninsular Malaysia_Lag2	0.0583249	386.167
Counts of hotspots in Peninsular Malaysia_Lag3	0.00539821	216.725
Counts of hotspots in Peninsular Malaysia_Lag4	0.0375125	158.532
Counts of hotspots in Peninsular Malaysia_Lag5	-0.0599494	136.456
Counts of hotspots in Peninsular Malaysia_Lag6	0.0155855	297.024
Counts of hotspots in Peninsular Malaysia_Lag7	0.0484183	227.533
Counts of hotspots in Peninsular Malaysia_Lag8	-0.0546435	336.841
Counts of hotspots in Peninsular Malaysia_Lag9	0.0752733	377.518
Counts of hotspots in Peninsular Malaysia_Lag10	0.460796	1034.26
Counts of hotspots in Peninsular Malaysia_Lag11	0.0965302	175.038
Counts of hotspots in Peninsular Malaysia_Lag12	0.123895	843.805
Counts of hotspots in Peninsular Malaysia_Lag13	0.0232638	73.4828
Counts of hotspots in Peninsular Malaysia_Lag14	0.207173	773.22
Counts of hotspots in Peninsular Malaysia_Lag15	0.0169952	158.795
Counts of hotspots in Peninsular Malaysia_Lag16	0.0197795	129.459
Counts of hotspots in Peninsular Malaysia_Lag17	0.0291227	144.634
Counts of hotspots in Peninsular Malaysia_Lag18	0.0315724	165.003
Counts of hotspots in Peninsular Malaysia_Lag19	0.0409082	93.7703
Counts of hotspots in Peninsular Malaysia_Lag20	-0.00521174	204.673
Counts of hotspots in Peninsular Malaysia_Lag21	-0.0200687	214.895
Counts of hotspots in Peninsular Malaysia_Lag22	0.0183765	90.4458
Counts of hotspots in Peninsular Malaysia_Lag23	0.0184668	63.161
Counts of hotspots in Peninsular Malaysia_Lag24	-0.0448292	68.712
Counts of hotspots in Peninsular Malaysia_Lag25	0.0118694	125.437
Counts of hotspots in Peninsular Malaysia_Lag26	-0.0156939	200.587
Counts of hotspots in Peninsular Malaysia_Lag27	0.0115736	112.326
Counts of hotspots in Peninsular Malaysia_Lag28	-0.128091	235.813
Counts of hotspots in Peninsular Malaysia_Lag29	-0.00935691	90.0714
Counts of hotspots in Peninsular Malaysia_Lag30	-0.0109092	116.148
Counts of hotspots in Peninsular Malaysia_Lag31	-0.00118507	112.22

## Sheet: PM10
Variables	%IncMSE	IncNodePurity
mean windspeed_Lag0	4.81595	4054.46
mean windspeed_Lag1	1.31571	1833.89
mean windspeed_Lag2	0.375651	1082.36
mean windspeed_Lag3	0.302715	689.54
mean windspeed_Lag4	0.0731974	464.644
mean windspeed_Lag5	0.595137	1078.5
mean windspeed_Lag6	0.420748	757.648
mean windspeed_Lag7	-0.0485875	640.51
mean windspeed_Lag8	0.197977	613.726
mean windspeed_Lag9	0.120109	403.274
mean windspeed_Lag10	-0.00834053	902.832
mean windspeed_Lag11	0.0410218	769.035
mean windspeed_Lag12	-0.0328738	886.551
mean windspeed_Lag13	0.0285637	1124.77
mean windspeed_Lag14	0.669012	991.782
mean windspeed_Lag15	-0.00725253	1094.74
mean windspeed_Lag16	0.257828	1031.17
mean windspeed_Lag17	0.268098	836.176
mean windspeed_Lag18	0.0599804	866.796
mean windspeed_Lag19	0.137659	1373.63
mean windspeed_Lag20	0.286637	1243.79
mean windspeed_Lag21	0.470143	8712.2
mean windspeed_Lag22	-0.00428786	1482.75
mean windspeed_Lag23	0.0412539	856.588
mean windspeed_Lag24	0.0812552	3759.72
mean windspeed_Lag25	0.556774	1891.08
mean windspeed_Lag26	0.296347	7559.29
mean windspeed_Lag27	-0.141439	1683.62
mean windspeed_Lag28	0.248535	3465.63
mean windspeed_Lag29	-0.0276727	2587.4
mean windspeed_Lag30	0.253532	3516.45
mean windspeed_Lag31	-0.442348	6030.9
max windspeed_Lag0	0.442318	1801.01
max windspeed_Lag1	0.167425	1208.16
max windspeed_Lag2	-0.0182679	488.749
max windspeed_Lag3	0.827991	1217.56
max windspeed_Lag4	0.0222437	562.42
max windspeed_Lag5	0.46484	1244.59
max windspeed_Lag6	-0.0835399	1105.04
max windspeed_Lag7	0.160992	1734.52
max windspeed_Lag8	0.371354	1631.15
max windspeed_Lag9	0.533014	1766.55
max windspeed_Lag10	0.128317	812.53
max windspeed_Lag11	0.205269	441.072
max windspeed_Lag12	-0.126267	801.492
max windspeed_Lag13	0.356391	935.271
max windspeed_Lag14	0.00475552	1319.95
max windspeed_Lag15	0.0865577	1107.59
max windspeed_Lag16	0.0250865	810.763
max windspeed_Lag17	0.189341	1058.55
max windspeed_Lag18	0.202481	972.07
max windspeed_Lag19	0.219603	1523.37
max windspeed_Lag20	-0.219743	1213.2
max windspeed_Lag21	0.119391	963.243
max windspeed_Lag22	0.0689965	680.871
max windspeed_Lag23	0.510177	1055.39
max windspeed_Lag24	-0.00727719	636.173
max windspeed_Lag25	0.378947	1633.52
max windspeed_Lag26	-0.244079	1548.37
max windspeed_Lag27	0.260122	1419.08
max windspeed_Lag28	0.148071	657.854
max windspeed_Lag29	0.140273	860.331
max windspeed_Lag30	0.0676091	1351.09
max windspeed_Lag31	0.00425407	667.091
wind direction_Lag0	0.640241	1796.83
wind direction_Lag1	1.08053	3533.97
wind direction_Lag2	0.516777	871.969
wind direction_Lag3	0.460404	1307.59
wind direction_Lag4	0.126067	591.358
wind direction_Lag5	0.295813	722.317
wind direction_Lag6	0.336748	582.878
wind direction_Lag7	0.245433	702.357
wind direction_Lag8	0.286868	585.553
wind direction_Lag9	0.137412	898.576
wind direction_Lag10	1.03377	1500.74
wind direction_Lag11	0.309656	1064.67
wind direction_Lag12	1.0826	1487.85
wind direction_Lag13	2.15069	1999.75
wind direction_Lag14	0.845915	787.122
wind direction_Lag15	0.434819	1361.71
wind direction_Lag16	0.599077	1456.47
wind direction_Lag17	0.343976	1084.97
wind direction_Lag18	1.22333	941.793
wind direction_Lag19	0.512315	1394.54
wind direction_Lag20	0.266363	757.506
wind direction_Lag21	0.2822	558.906
wind direction_Lag22	1.37095	1417.14
wind direction_Lag23	0.799908	995.353
wind direction_Lag24	0.988891	773.029
wind direction_Lag25	0.36625	704.078
wind direction_Lag26	0.0560104	866.294
wind direction_Lag27	0.358553	788.299
wind direction_Lag28	0.223064	570.604
wind direction_Lag29	0.635953	924.628
wind direction_Lag30	0.435066	675.671
wind direction_Lag31	0.369601	781.486
Mean temperature_Lag0	7.34227	9808.06
Mean temperature_Lag1	2.35916	4161.52
Mean temperature_Lag2	2.44034	4109.88
Mean temperature_Lag3	0.882849	3773.87
Mean temperature_Lag4	1.03226	3097.31
Mean temperature_Lag5	0.354873	6316.12
Mean temperature_Lag6	-1.16377	3496.89
Mean temperature_Lag7	0.177359	1007.49
Mean temperature_Lag8	0.0458976	1050.34
Mean temperature_Lag9	0.122003	812.512
Mean temperature_Lag10	-0.013289	1033.28
Mean temperature_Lag11	-0.0505062	690.658
Mean temperature_Lag12	0.347669	824.903
Mean temperature_Lag13	0.066564	400.064
Mean temperature_Lag14	-0.157587	509.222
Mean temperature_Lag15	0.247459	472.826
Mean temperature_Lag16	-0.0798057	545.514
Mean temperature_Lag17	-0.133987	409.343
Mean temperature_Lag18	-0.099401	824.011
Mean temperature_Lag19	0.0224908	577.934
Mean temperature_Lag20	0.0538937	330.637
Mean temperature_Lag21	-0.166915	684.745
Mean temperature_Lag22	-0.20796	588.044
Mean temperature_Lag23	0.0578422	255.884
Mean temperature_Lag24	0.553862	692.694
Mean temperature_Lag25	0.186398	1031.58
Mean temperature_Lag26	0.752858	1323.12
Mean temperature_Lag27	0.00204435	539.137
Mean temperature_Lag28	0.0147115	506.217
Mean temperature_Lag29	-0.010608	505.464
Mean temperature_Lag30	0.129954	1152.14
Mean temperature_Lag31	0.0704738	837.825
Minimum temp_Lag0	2.10509	3460.33
Minimum temp_Lag1	1.05994	2512.61
Minimum temp_Lag2	0.315691	1981.6
Minimum temp_Lag3	0.353449	1120.91
Minimum temp_Lag4	0.738771	2131.8
Minimum temp_Lag5	0.679836	2245.31
Minimum temp_Lag6	0.652844	4621.85
Minimum temp_Lag7	0.382152	2456.19
Minimum temp_Lag8	0.0355841	1637.82
Minimum temp_Lag9	-0.0657689	789.839
Minimum temp_Lag10	0.232233	1566.75
Minimum temp_Lag11	-0.140971	1702.2
Minimum temp_Lag12	0.0529288	721.534
Minimum temp_Lag13	0.340347	704.959
Minimum temp_Lag14	0.0963513	495.359
Minimum temp_Lag15	0.115539	1469.76
Minimum temp_Lag16	0.321566	1026.12
Minimum temp_Lag17	0.0236397	420.806
Minimum temp_Lag18	0.0797062	379.142
Minimum temp_Lag19	-0.0124234	574.902
Minimum temp_Lag20	0.0598442	461.248
Minimum temp_Lag21	0.102588	599.349
Minimum temp_Lag22	0.0307533	733.316
Minimum temp_Lag23	0.112154	747.793
Minimum temp_Lag24	0.0670609	506.195
Minimum temp_Lag25	0.0947968	814.196
Minimum temp_Lag26	-0.0672498	1415.11
Minimum temp_Lag27	-0.0343816	582.527
Minimum temp_Lag28	-0.00849623	407.222
Minimum temp_Lag29	-0.0878305	729.064
Minimum temp_Lag30	-0.411693	1303.78
Minimum temp_Lag31	0.650978	2489.21
Maximum temp_Lag0	3.51535	3854.26
Maximum temp_Lag1	0.269603	1013.24
Maximum temp_Lag2	0.416904	1303.38
Maximum temp_Lag3	0.0821657	613.117
Maximum temp_Lag4	0.233428	1145.34
Maximum temp_Lag5	0.471431	1052.3
Maximum temp_Lag6	0.968096	1689.46
Maximum temp_Lag7	0.301243	915.59
Maximum temp_Lag8	0.442004	1669.67
Maximum temp_Lag9	0.00192347	1574.64
Maximum temp_Lag10	0.547364	1560.82
Maximum temp_Lag11	0.337302	1136.5
Maximum temp_Lag12	0.608012	1979.01
Maximum temp_Lag13	0.445612	1256.84
Maximum temp_Lag14	0.579952	1505.75
Maximum temp_Lag15	1.00376	1768.32
Maximum temp_Lag16	0.286749	683.674
Maximum temp_Lag17	0.260827	690.366
Maximum temp_Lag18	0.108597	449.604
Maximum temp_Lag19	-0.0591418	927.895
Maximum temp_Lag20	-0.0110763	457.891
Maximum temp_Lag21	0.0237424	473.002
Maximum temp_Lag22	-0.151044	650.126
Maximum temp_Lag23	0.0922709	546.433
Maximum temp_Lag24	0.114606	506.876
Maximum temp_Lag25	-0.010813	553.938
Maximum temp_Lag26	0.610207	607.285
Maximum temp_Lag27	0.0754988	606.751
Maximum temp_Lag28	-0.00613207	415.358
Maximum temp_Lag29	0.199762	603.531
Maximum temp_Lag30	0.0191461	543.084
Maximum temp_Lag31	-0.0385566	728.796
Relative_humidity_Lag0	55.1269	75483
Relative_humidity_Lag1	22.9325	49068.7
Relative_humidity_Lag2	11.85	30885.7
Relative_humidity_Lag3	3.11681	11008.2
Relative_humidity_Lag4	2.16497	7437.38
Relative_humidity_Lag5	3.91673	7818.37
Relative_humidity_Lag6	1.41698	4835.45
Relative_humidity_Lag7	4.70239	8778.5
Relative_humidity_Lag8	1.9895	7978.27
Relative_humidity_Lag9	0.234235	2217.51
Relative_humidity_Lag10	0.783395	1537.78
Relative_humidity_Lag11	0.20727	1635.64
Relative_humidity_Lag12	0.00420221	1271.77
Relative_humidity_Lag13	-0.252919	1373.54
Relative_humidity_Lag14	0.138887	731.114
Relative_humidity_Lag15	0.242977	511.616
Relative_humidity_Lag16	0.0807014	553.674
Relative_humidity_Lag17	0.0977633	734.781
Relative_humidity_Lag18	0.210057	792.416
Relative_humidity_Lag19	0.277769	766.528
Relative_humidity_Lag20	0.105812	682.076
Relative_humidity_Lag21	0.414508	652.316
Relative_humidity_Lag22	0.208067	803.867
Relative_humidity_Lag23	0.0754717	447.932
Relative_humidity_Lag24	0.0875097	891.583
Relative_humidity_Lag25	0.197003	604.662
Relative_humidity_Lag26	0.119952	873.205
Relative_humidity_Lag27	-0.140666	678.47
Relative_humidity_Lag28	-0.0463753	1149.53
Relative_humidity_Lag29	-0.139263	917.531
Relative_humidity_Lag30	-0.139395	767.492
Relative_humidity_Lag31	0.0362057	1019.28
Rainfall_Lag0	0.730032	1372.75
Rainfall_Lag1	0.59353	2025.14
Rainfall_Lag2	0.402463	1119.96
Rainfall_Lag3	0.659757	2027.63
Rainfall_Lag4	0.224726	1460.08
Rainfall_Lag5	1.125	2627.35
Rainfall_Lag6	0.304128	2105.21
Rainfall_Lag7	0.0251278	1942.65
Rainfall_Lag8	0.303888	1240.6
Rainfall_Lag9	0.282913	1372.81
Rainfall_Lag10	0.0596484	700.385
Rainfall_Lag11	-0.0410034	604.675
Rainfall_Lag12	0.0376736	506.713
Rainfall_Lag13	0.0423165	350.064
Rainfall_Lag14	-0.078947	568.234
Rainfall_Lag15	-0.0487636	631.044
Rainfall_Lag16	-0.021322	799.656
Rainfall_Lag17	-0.123796	582.904
Rainfall_Lag18	0.0262669	660.056
Rainfall_Lag19	0.160395	566.155
Rainfall_Lag20	-0.0464104	650.75
Rainfall_Lag21	-0.111433	754.753
Rainfall_Lag22	-0.266325	700.048
Rainfall_Lag23	-0.0369486	1193.11
Rainfall_Lag24	-0.0451425	657.965
Rainfall_Lag25	0.161412	681.853
Rainfall_Lag26	-0.0712875	638.376
Rainfall_Lag27	-0.0421569	572.321
Rainfall_Lag28	-0.0815135	421.337
Rainfall_Lag29	0.0254452	521.692
Rainfall_Lag30	-0.0903834	527.108
Rainfall_Lag31	-0.0494784	1686.99
Counts of hotspots in Kalimantan_Lag0	2.58084	3981.7
Counts of hotspots in Kalimantan_Lag1	11.5476	6967.29
Counts of hotspots in Kalimantan_Lag2	4.09476	4370.57
Counts of hotspots in Kalimantan_Lag3	6.50204	5605.3
Counts of hotspots in Kalimantan_Lag4	8.16315	4633.2
Counts of hotspots in Kalimantan_Lag5	3.87882	3037.59
Counts of hotspots in Kalimantan_Lag6	6.36816	4387.84
Counts of hotspots in Kalimantan_Lag7	6.77251	4848.96
Counts of hotspots in Kalimantan_Lag8	17.5243	9918.09
Counts of hotspots in Kalimantan_Lag9	16.7664	9951.79
Counts of hotspots in Kalimantan_Lag10	8.71264	6485.04
Counts of hotspots in Kalimantan_Lag11	6.88036	3905.65
Counts of hotspots in Kalimantan_Lag12	5.02927	2194.88
Counts of hotspots in Kalimantan_Lag13	3.40882	2624.4
Counts of hotspots in Kalimantan_Lag14	3.19777	2387.55
Counts of hotspots in Kalimantan_Lag15	3.75538	2920.13
Counts of hotspots in Kalimantan_Lag16	2.42289	3856.48
Counts of hotspots in Kalimantan_Lag17	1.7283	2358.84
Counts of hotspots in Kalimantan_Lag18	2.23063	2458.83
Counts of hotspots in Kalimantan_Lag19	0.687239	2103.23
Counts of hotspots in Kalimantan_Lag20	2.57417	2594.25
Counts of hotspots in Kalimantan_Lag21	1.1277	1650.82
Counts of hotspots in Kalimantan_Lag22	1.25958	1448.46
Counts of hotspots in Kalimantan_Lag23	2.40847	3175.07
Counts of hotspots in Kalimantan_Lag24	2.92185	2800.25
Counts of hotspots in Kalimantan_Lag25	1.97502	3583.3
Counts of hotspots in Kalimantan_Lag26	1.0745	2487.4
Counts of hotspots in Kalimantan_Lag27	0.527962	1125.83
Counts of hotspots in Kalimantan_Lag28	1.8853	2547.02
Counts of hotspots in Kalimantan_Lag29	0.988648	1890.79
Counts of hotspots in Kalimantan_Lag30	2.39944	2780.03
Counts of hotspots in Kalimantan_Lag31	1.74434	3231.79
Counts of hotspots in Sumatra_Lag0	0.694361	1354.62
Counts of hotspots in Sumatra_Lag1	2.59049	1511.68
Counts of hotspots in Sumatra_Lag2	0.237408	1599.66
Counts of hotspots in Sumatra_Lag3	2.53765	2714.35
Counts of hotspots in Sumatra_Lag4	2.34667	1801.6
Counts of hotspots in Sumatra_Lag5	0.204276	1172.28
Counts of hotspots in Sumatra_Lag6	0.480827	1097.4
Counts of hotspots in Sumatra_Lag7	0.523395	659.676
Counts of hotspots in Sumatra_Lag8	1.26134	1308.36
Counts of hotspots in Sumatra_Lag9	0.408541	859.579
Counts of hotspots in Sumatra_Lag10	-0.0676979	510.809
Counts of hotspots in Sumatra_Lag11	0.114928	489.217
Counts of hotspots in Sumatra_Lag12	0.216176	791.373
Counts of hotspots in Sumatra_Lag13	0.0360149	802.73
Counts of hotspots in Sumatra_Lag14	0.534825	821.922
Counts of hotspots in Sumatra_Lag15	2.52332	1421.58
Counts of hotspots in Sumatra_Lag16	0.332848	571.415
Counts of hotspots in Sumatra_Lag17	0.0339446	585.5
Counts of hotspots in Sumatra_Lag18	0.208956	653.573
Counts of hotspots in Sumatra_Lag19	0.116298	603.268
Counts of hotspots in Sumatra_Lag20	0.47226	723.498
Counts of hotspots in Sumatra_Lag21	0.0574337	764.957
Counts of hotspots in Sumatra_Lag22	0.383677	2685.29
Counts of hotspots in Sumatra_Lag23	0.48947	1539.54
Counts of hotspots in Sumatra_Lag24	0.0980397	506.697
Counts of hotspots in Sumatra_Lag25	-0.0263923	592.373
Counts of hotspots in Sumatra_Lag26	0.569542	561.324
Counts of hotspots in Sumatra_Lag27	-0.0181241	838.918
Counts of hotspots in Sumatra_Lag28	0.0508873	791.102
Counts of hotspots in Sumatra_Lag29	0.20676	486.315
Counts of hotspots in Sumatra_Lag30	0.135906	585.573
Counts of hotspots in Sumatra_Lag31	-0.456837	1117.96
Counts of hotspots in SabahSarawak_Lag0	0.687563	778.407
Counts of hotspots in SabahSarawak_Lag1	1.05889	1841.59
Counts of hotspots in SabahSarawak_Lag2	0.832039	959.375
Counts of hotspots in SabahSarawak_Lag3	1.168	1309.08
Counts of hotspots in SabahSarawak_Lag4	0.405582	760.786
Counts of hotspots in SabahSarawak_Lag5	0.675285	1062.88
Counts of hotspots in SabahSarawak_Lag6	0.656699	770.032
Counts of hotspots in SabahSarawak_Lag7	1.06077	1428.79
Counts of hotspots in SabahSarawak_Lag8	0.483882	1421.89
Counts of hotspots in SabahSarawak_Lag9	0.95542	953.995
Counts of hotspots in SabahSarawak_Lag10	0.485999	634.055
Counts of hotspots in SabahSarawak_Lag11	0.302265	615.254
Counts of hotspots in SabahSarawak_Lag12	0.828339	1172.1
Counts of hotspots in SabahSarawak_Lag13	0.737112	1114.27
Counts of hotspots in SabahSarawak_Lag14	0.539887	1102.75
Counts of hotspots in SabahSarawak_Lag15	0.225962	542.862
Counts of hotspots in SabahSarawak_Lag16	0.839247	848.338
Counts of hotspots in SabahSarawak_Lag17	0.448066	1252.98
Counts of hotspots in SabahSarawak_Lag18	0.140786	397.978
Counts of hotspots in SabahSarawak_Lag19	0.287257	510.207
Counts of hotspots in SabahSarawak_Lag20	0.0842857	380.074
Counts of hotspots in SabahSarawak_Lag21	-0.204945	618.239
Counts of hotspots in SabahSarawak_Lag22	0.258236	416.608
Counts of hotspots in SabahSarawak_Lag23	0.232335	446.062
Counts of hotspots in SabahSarawak_Lag24	0.215048	394.014
Counts of hotspots in SabahSarawak_Lag25	0.0358295	821.284
Counts of hotspots in SabahSarawak_Lag26	0.0445363	486.241
Counts of hotspots in SabahSarawak_Lag27	0.224908	381.681
Counts of hotspots in SabahSarawak_Lag28	0.136846	459.108
Counts of hotspots in SabahSarawak_Lag29	0.0724018	231.66
Counts of hotspots in SabahSarawak_Lag30	-0.165318	789.901
Counts of hotspots in SabahSarawak_Lag31	0.114678	310.527
Counts of hotspots in Peninsular Malaysia_Lag0	0.239322	588.634
Counts of hotspots in Peninsular Malaysia_Lag1	-0.0402105	304.898
Counts of hotspots in Peninsular Malaysia_Lag2	0.073627	354.133
Counts of hotspots in Peninsular Malaysia_Lag3	0.0156257	253.469
Counts of hotspots in Peninsular Malaysia_Lag4	0.0131917	165.9
Counts of hotspots in Peninsular Malaysia_Lag5	0.0490876	385.811
Counts of hotspots in Peninsular Malaysia_Lag6	0.328652	678.606
Counts of hotspots in Peninsular Malaysia_Lag7	0.0288994	545.183
Counts of hotspots in Peninsular Malaysia_Lag8	0.173586	990.625
Counts of hotspots in Peninsular Malaysia_Lag9	0.251589	620.38
Counts of hotspots in Peninsular Malaysia_Lag10	0.327002	756.2
Counts of hotspots in Peninsular Malaysia_Lag11	0.101104	308.959
Counts of hotspots in Peninsular Malaysia_Lag12	-0.580094	1048.84
Counts of hotspots in Peninsular Malaysia_Lag13	0.0484045	4806.78
Counts of hotspots in Peninsular Malaysia_Lag14	0.153021	1227.85
Counts of hotspots in Peninsular Malaysia_Lag15	0.0661206	385.416
Counts of hotspots in Peninsular Malaysia_Lag16	0.0223686	285.09
Counts of hotspots in Peninsular Malaysia_Lag17	0.107694	585.854
Counts of hotspots in Peninsular Malaysia_Lag18	0.0934241	268.387
Counts of hotspots in Peninsular Malaysia_Lag19	0.0766133	282.054
Counts of hotspots in Peninsular Malaysia_Lag20	0.0197817	293.975
Counts of hotspots in Peninsular Malaysia_Lag21	-0.141315	230.39
Counts of hotspots in Peninsular Malaysia_Lag22	-0.131177	187.148
Counts of hotspots in Peninsular Malaysia_Lag23	-0.144534	224.501
Counts of hotspots in Peninsular Malaysia_Lag24	-0.0476958	214.461
Counts of hotspots in Peninsular Malaysia_Lag25	0.0557705	190.158
Counts of hotspots in Peninsular Malaysia_Lag26	0.0531678	647.892
Counts of hotspots in Peninsular Malaysia_Lag27	0.147671	245.145
Counts of hotspots in Peninsular Malaysia_Lag28	-0.141384	388.431
Counts of hotspots in Peninsular Malaysia_Lag29	0.159604	1172.09
Counts of hotspots in Peninsular Malaysia_Lag30	0.0251976	694.317
Counts of hotspots in Peninsular Malaysia_Lag31	0.054595	286.16
