# Supplementary material for: The Influence of South East Asia Forest Fires on Ambient Particulate Matter Concentrations in Singapore: An Ecological Study Using Random Forest and Vector Autoregressive Models
Source: Int J Environ Res Public Health. 2020 Dec 14;17(24):9345. doi: 10.3390/ijerph17249345 (PMC7765006; doi:10.3390/ijerph17249345)
Supplement: Supplementary file 1 [file ijerph-17-09345-s001.zip › Supplementary Table 4.xlsx]

## Sheet: PM2.5
Variables used in model for PM2.5
mean windspeed
max windspeed
wind direction
Mean temperature
Minimum temperature
Maximum temperature
Relative_humidity
Rainfall
Counts of hotspots in Kalimantan
Counts of hotspots in Sumatra
Counts of hotspots in SabahSarawak
Counts of hotspots in Peninsular_Malaysia
mean windspeed 1 day lag
max windspeed 1 day lag
wind direction 1 day lag
Mean temperature 1 day lag
Minimum temperature 1 day lag
Maximum temperature 1 day lag
Relative_humidity 1 day lag
Rainfall 1 day lag
Counts of hotspots in Kalimantan 1 day lag
Counts of hotspots in Sumatra 1 day lag
Counts of hotspots in SabahSarawak.1 day lag
Counts of hotspots in Peninsular_Malaysia.1 day lag
pm25.1 day lag
mean windspeed.2 days lag
max windspeed.2 days lag
wind direction.2 days lag
Mean temperature.2 days lag
Minimum temperature.2 days lag
Maximum temperature.2 days lag
Relative_humidity.2 days lag
Rainfall.2 days lag
Counts of hotspots in Kalimantan.2 days lag
Counts of hotspots in Sumatra.2 days lag
Counts of hotspots in SabahSarawak.2 days lag
Counts of hotspots in Peninsular_Malaysia.2 days lag
pm25.2 days lag
mean windspeed.3 days lag
max windspeed.3 days lag
wind direction.3 days lag
Mean temperature.3 days lag
Minimum temperature.3 days lag
Maximum temperature.3 days lag
Relative_humidity.3 days lag
Rainfall.3 days lag
Counts of hotspots in Kalimantan.3 days lag
Counts of hotspots in Sumatra.3 days lag
Counts of hotspots in SabahSarawak.3 days lag
Counts of hotspots in Peninsular_Malaysia.3 days lag
pm25.3 days lag
mean windspeed.4 days lag
max windspeed.4 days lag
wind direction.4 days lag
Mean temperature.4 days lag
Minimum temperature.4 days lag
Maximum temperature.4 days lag
Relative_humidity.4 days lag
Rainfall.4 days lag
Counts of hotspots in Kalimantan.4 days lag
Counts of hotspots in Sumatra.4 days lag
Counts of hotspots in SabahSarawak.4 days lag
Counts of hotspots in Peninsular_Malaysia.4 days lag
pm25.4 days lag
mean windspeed.5 days lag
max windspeed.5 days lag
wind direction.5 days lag
Mean temperature.5 days lag
Minimum temperature.5 days lag
Maximum temperature.5 days lag
Relative_humidity.5 days lag
Rainfall.5 days lag
Counts of hotspots in Kalimantan.5 days lag
Counts of hotspots in Sumatra.5 days lag
Counts of hotspots in SabahSarawak.5 days lag
Counts of hotspots in Peninsular_Malaysia.5 days lag
pm25.5 days lag
mean windspeed.6 days lag
max windspeed.6 days lag
wind direction.6 days lag
Mean temperature.6 days lag
Minimum temperature.6 days lag
Maximum temperature.6 days lag
Relative_humidity.6 days lag
Rainfall.6 days lag
Counts of hotspots in Kalimantan.6 days lag
Counts of hotspots in Sumatra.6 days lag
Counts of hotspots in SabahSarawak.6 days lag
Counts of hotspots in Peninsular_Malaysia.6 days lag
pm25.6 days lag
mean windspeed.7 days lag
max windspeed.7 days lag
wind direction.7 days lag
Mean temperature.7 days lag
Minimum temperature.7 days lag
Maximum temperature.7 days lag
Relative_humidity.7 days lag
Rainfall.7 days lag
Counts of hotspots in Kalimantan.7 days lag
Counts of hotspots in Sumatra.7 days lag
Counts of hotspots in SabahSarawak.7 days lag
Counts of hotspots in Peninsular_Malaysia.7 days lag
pm25.7 days lag
mean windspeed.8 days lag
max windspeed.8 days lag
wind direction.8 days lag
Mean temperature.8 days lag
Minimum temperature.8 days lag
Maximum temperature.8 days lag
Relative_humidity.8 days lag
Rainfall.8 days lag
Counts of hotspots in Kalimantan.8 days lag
Counts of hotspots in Sumatra.8 days lag
Counts of hotspots in SabahSarawak.8 days lag
Counts of hotspots in Peninsular_Malaysia.8 days lag
pm25.8 days lag
mean windspeed.9 days lag
max windspeed.9 days lag
wind direction.9 days lag
Mean temperature.9 days lag
Minimum temperature.9 days lag
Maximum temperature.9 days lag
Relative_humidity.9 days lag
Rainfall.9 days lag
Counts of hotspots in Kalimantan.9 days lag
Counts of hotspots in Sumatra.9 days lag
Counts of hotspots in SabahSarawak.9 days lag
Counts of hotspots in Peninsular_Malaysia.9 days lag
pm25.9 days lag

## Sheet: PM10
Variables used in model for PM10
mean windspeed.1 day lag
Mean temperature.1 day lag
Minimum temperature.1 day lag
Relative_humidity.1 day lag
Rainfall.1 day lag
Kalimantan.1 day lag
pm10.1 day lag
mean windspeed.2 days lag
maxws.2 days lag
Mean temperature.2 days lag
Minimum temperature.2 days lag
Maximum temperature.2 days lag
Relative_humidity.2 days lag
mean windspeed.3 days lag
Kalimantan.3 days lag
Sumatra.3 days lag
mean windspeed.4 days lag
Minimum temperature.4 days lag
mean windspeed.5 days lag
pm10.5 days lag
Rainfall.6 days lag
SabahSarawak.6 days lag
Mean temperature.7 days lag
Rainfall.7 days lag
Kalimantan.8 days lag
SabahSarawak.8 days lag
Minimum temperature.9 days lag
Relative_humidity.9 days lag
Rainfall.9 days lag
